# Supplementary material for: Leaf nutrient traits of planted forests demonstrate a heightened sensitivity to environmental changes compared to natural forests
Source: Front Plant Sci. 2024 Mar 18;15:1372530. doi: 10.3389/fpls.2024.1372530 (PMC10982418; doi:10.3389/fpls.2024.1372530)
Supplement: Supplementary file 2 [file Table_1.xlsx]

## Sheet: Sheet1
Forest Original	Forest Type	Longitude	Latitude	Elevation	Species Richness	Forest Age	Average DBH	Forest Density	Forest Slope	Aspect of slope	Soil.N	Soil.P	Soil.PH	MAT	MACT	MAHT	MAP	Annual average sunshine duration	Average annual evaporation	LN	LP	Survey Month	Survey Year	Data Source	References
Natural	Broadleaved	122.344	53.4683	290	7	15	35.7	1267	4	NA	0.6	1.15714	5.89	-5.5	-28.9	13.5	430	2446.4	1287	33	1.80664	7	2014	Authors	unpublished
Natural	Broadleaved	122.344	53.4683	290	7	15	37.5	1267	22	NA	0.6	1.15714	5.89	-5.5	-28.9	13.5	430	2446.4	1287	19.6	1.22844	7	2014	Authors	unpublished
Natural	Broadleaved	122.344	53.4683	290	7	15	43.8	1267	5	NA	0.6	1.15714	5.89	-5.5	-28.9	13.5	430	2446.4	1287	16.2	1.31562	7	2014	Authors	unpublished
Natural	Broadleaved	122.344	53.4683	290	7	30	38.6	1267	19.5	NA	0.6	1.15714	5.89	-5.5	-28.9	13.5	430	2446.4	1287	9.4	1.79718	7	2014	Authors	unpublished
Natural	Broadleaved	122.344	53.4683	290	7	15	35.7	1600	5	NA	0.6	1.15714	5.89	-5.5	-28.9	13.5	430	2446.4	1287	22.1	0.884972	7	2014	Authors	unpublished
Natural	Broadleaved	122.344	53.4683	290	7	40	29.9	1600	6	NA	0.6	1.15714	5.89	-5.5	-28.9	13.5	430	2446.4	1287	24.5	1.06065	7	2014	Authors	unpublished
Natural	Broadleaved	122.344	53.4683	290	7	5	37.5	1600	10	NA	0.6	1.15714	5.89	-5.5	-28.9	13.5	430	2446.4	1287	15.5	0.930759	7	2014	Authors	unpublished
Natural	Broadleaved	122.344	53.4683	290	7	30	43.8	1267	6	NA	0.6	1.15714	5.89	-5.5	-28.9	13.5	430	2446.4	1287	8.7	1.71876	7	2014	Authors	unpublished
Natural	Broadleaved	122.344	53.4683	290	7	15	37.5	1600	19.5	NA	0.6	1.15714	5.89	-5.5	-28.9	13.5	430	2446.4	1287	18.5	1.02363	7	2014	Authors	unpublished
Natural	Broadleaved	122.344	53.4683	290	7	5	35.7	1267	5	NA	0.6	1.15714	5.89	-5.5	-28.9	13.5	430	2446.4	1287	16.4	1.00358	7	2014	Authors	unpublished
Natural	Broadleaved	122.344	53.4683	290	7	20	33.9	1267	4	NA	0.6	1.15714	5.89	-5.5	-28.9	13.5	430	2446.4	1287	27.1	0.972871	7	2014	Authors	unpublished
Natural	Broadleaved	122.344	53.4683	290	7	15	32.2	1267	6	NA	0.6	1.15714	5.89	-5.5	-28.9	13.5	430	2446.4	1287	18.6	1.16275	7	2014	Authors	unpublished
Natural	Coniferous	106.9	21.8	426	3	130	20.3822	500	32	SW	1.23747	15.7754	4.61358	21.8	8.2	28.9	1475	1300	765	13.8	1.4	7	2012	Authors	unpublished
Natural	Broadleaved	122.344	53.4683	290	7	20	33.9	1267	5	NA	0.6	1.15714	5.89	-5.5	-28.9	13.5	430	2446.4	1287	12	0.345127	7	2014	Authors	unpublished
Natural	Broadleaved	122.344	53.4683	290	7	20	38.6	1267	21	NA	0.6	1.15714	5.89	-5.5	-28.9	13.5	430	2446.4	1287	11.1	2.21311	7	2014	Authors	unpublished
Natural	Broadleaved	122.344	53.4683	290	7	20	38.6	1267	15	NA	0.6	1.15714	5.89	-5.5	-28.9	13.5	430	2446.4	1287	17.3	0.579317	7	2014	Authors	unpublished
Natural	Coniferous	109.1	23.05	378	3	120	16.4013	500	32	SE	1.34455	15.3488	4.59817	21.5	7.8	28.2	1477.8	1300	725	10.92	1.02	7	2013	Authors	unpublished
Natural	Broadleaved	121.69	49.477	920	1	10	18.8	2000	25	ES	1.23126	20	8.2	1.3	-10.5	14.3	378.5	2550	1456	21.9172	2.575	7	2018	Authors	unpublished
Natural	Broadleaved	126.257	48.79	400	2	50	28.5	1267	18	S	2.93669	5.552	6.47931	-0.5	-21.3	19.8	476.33	2472.2	782.3	25.7	2.3	7	2016	Literatures	Huang et al. (2021)
Natural	Broadleaved	126.257	48.79	400	2	52	28.5	1267	18	N	2.93669	5.552	6.47931	-0.5	-21.3	19.8	476.33	2472.2	782.3	25.1	2.5	7	2016	Literatures	Huang et al. (2021)
Natural	Broadleaved	126.04	48.745	415	2	36	33.9	1267	19.5	S	2.93577	5.55409	6.49114	-0.5	-21.3	19.8	476.33	2474.58	782.3	27.8	2.8	7	2016	Literatures	Huang et al. (2021)
Natural	Broadleaved	126.04	48.745	415	2	37	35.7	1267	19.5	N	2.93577	5.55409	6.49114	-0.5	-21.3	19.8	476.33	2474.58	782.3	24.7	2.5	7	2016	Literatures	Huang et al. (2021)
Natural	Broadleaved	126.4	48.72	500	2	59	29	1267	19.5	S	3.01276	5.47858	6.46605	-0.5	-21.3	19.8	476.33	2471.5	782.3	21.2	1.6	7	2016	Literatures	Huang et al. (2021)
Natural	Broadleaved	126.4	48.72	500	2	50	29	2000	10	N	3.01276	5.47858	6.46605	-0.5	-21.3	19.8	476.33	2471.5	782.3	28.9	2.4	7	2016	Literatures	Huang et al. (2021)
Natural	Broadleaved	126.118	48.708	340	2	21	29.9	1267	19.5	S	2.88484	5.64314	6.47597	-0.5	-21.3	19.8	476.33	2467.77	782.3	15.2	2.5	7	2016	Literatures	Huang et al. (2021)
Natural	Broadleaved	126.118	48.708	340	2	25	30.4	2000	12	N	2.88484	5.64314	6.47597	-0.5	-21.3	19.8	476.33	2467.77	782.3	16.1	0.95	7	2016	Literatures	Huang et al. (2021)
Natural	Broadleaved	126.368	48.679	380	2	49	29.9	1267	18	S	2.92438	5.61415	6.45592	-0.5	-21.3	19.8	476.33	2464.14	782.3	19.5	2.3	7	2016	Literatures	Huang et al. (2021)
Natural	Broadleaved	126.368	48.679	380	2	51	29.9	2000	19.5	N	2.92438	5.61415	6.45592	-0.5	-21.3	19.8	476.33	2464.14	782.3	26.8	2.7	7	2016	Literatures	Huang et al. (2021)
Natural	Broadleaved	126.275	48.6536	340	2	55	30.3	1267	19.5	S	2.89067	5.6638	6.45733	-0.5	-21.3	19.8	476.33	2462.55	782.3	17.4	2.1	7	2016	Literatures	Huang et al. (2021)
Natural	Broadleaved	126.275	48.6536	340	2	59	30.3	2000	18	N	2.89067	5.6638	6.45733	-0.5	-21.3	19.8	476.33	2462.55	782.3	28.5	2.5	7	2016	Literatures	Huang et al. (2021)
Natural	Broadleaved	129.3	46.6	330	10	80	29	1267	6	S	0.9	0.357143	6.5	2	-18	27	600	2670	1250	15	2.9	8	2016	Literatures	Zhang et al. (2019)
Natural	Broadleaved	129.3	46.6	330	10	80	29	1600	6	S	0.8	0.314286	6.6	2	-18	27	600	2670	1250	28	2.2	8	2016	Literatures	Zhang et al. (2019)
Natural	Broadleaved	129.3	46.6	373	10	80	29	1267	15	S	0.85	0.3	6.4	2	-18	27	600	2670	1250	39	1.9	8	2016	Literatures	Zhang et al. (2019)
Natural	Broadleaved	127.73	43.95	475	8	75	29.6	1267	4	NA	2.91653	7.31499	5.77401	3.8	-18.6	21.7	750	2225.47	435	21.14	1.45	7	2012	Literatures	Lian et al. (2019)
Natural	Coniferous	127.73	43.95	475	8	80	29.9	1267	10	NA	2.91653	7.31499	5.77401	3.8	-18.6	21.7	750	2225.47	435	23.44	1.55	7	2012	Literatures	Lian et al. (2019)
Natural	Broadleaved	127.73	43.95	475	8	60	30.3	1267	5	NA	2.91653	7.31499	5.77401	3.8	-18.6	21.7	750	2225.47	435	23.35	1.44	7	2012	Literatures	Lian et al. (2019)
Natural	Coniferous	127.73	43.95	475	8	120	33.9	1267	12	NA	2.91653	7.31499	5.77401	3.8	-18.6	21.7	750	2225.47	435	25.06	1.68	7	2012	Literatures	Lian et al. (2019)
Natural	Coniferous	127.73	43.95	475	8	120	32.2	1267	22	NA	2.91653	7.31499	5.77401	3.8	-18.6	21.7	750	2225.47	435	13.62	1.23	7	2012	Literatures	Lian et al. (2019)
Natural	Coniferous	127.73	43.95	475	8	200	28.5	1267	25	NA	2.91653	7.31499	5.77401	3.8	-18.6	21.7	750	2225.47	435	21.11	1.6	7	2012	Literatures	Lian et al. (2019)
Natural	Broadleaved	127.73	43.95	475	8	75	30.4	1267	12	NA	2.91653	7.31499	5.77401	3.8	-18.6	21.7	750	2225.47	435	31.15	1.85	7	2012	Literatures	Lian et al. (2019)
Natural	Coniferous	127.73	43.95	475	8	130	29.6	1267	24	NA	2.91653	7.31499	5.77401	3.8	-18.6	21.7	750	2225.47	435	24.2	1.53	7	2012	Literatures	Lian et al. (2019)
Natural	Broadleaved	127.73	43.95	475	8	30	29.9	1267	12	NA	2.91653	7.31499	5.77401	3.8	-18.6	21.7	750	2225.47	435	26.99	1.7	7	2012	Literatures	Lian et al. (2019)
Natural	Broadleaved	127.73	43.95	475	8	75	30.3	1267	18	NA	2.91653	7.31499	5.77401	3.8	-18.6	21.7	750	2225.47	435	22.81	1.4	7	2012	Literatures	Lian et al. (2019)
Natural	Coniferous	127.73	43.95	475	8	150	33.9	1267	24	NA	2.91653	7.31499	5.77401	3.8	-18.6	21.7	750	2225.47	435	23.06	1.32	7	2012	Literatures	Lian et al. (2019)
Natural	Coniferous	127.73	43.95	475	8	80	32.2	1267	18	NA	2.91653	7.31499	5.77401	3.8	-18.6	21.7	750	2225.47	435	14.41	1.3	7	2012	Literatures	Lian et al. (2019)
Natural	Coniferous	127.73	43.95	475	8	120	28.5	1267	25	NA	2.91653	7.31499	5.77401	3.8	-18.6	21.7	750	2225.47	435	23.18	1.71	7	2012	Literatures	Lian et al. (2019)
Natural	Coniferous	127.73	43.95	475	8	150	30.4	1267	24	NA	2.91653	7.31499	5.77401	3.8	-18.6	21.7	750	2225.47	435	32.39	1.89	7	2012	Literatures	Lian et al. (2019)
Natural	Coniferous	117.401	23.474	5	3	120	12.3	1575	5	NA	1.48438	15.5607	3.99748	20.8	6.9	32.5	1945	1425.95	1056	14.93	1.05536	7	2013	Literatures	Lian et al. (2019)
Natural	Broadleaved	127.73	43.95	475	8	75	29.6	1600	12	NA	2.91653	7.31499	5.77401	3.8	-18.6	21.7	750	2225.47	435	27.25	1.46	7	2012	Literatures	Lian et al. (2019)
Natural	Coniferous	127.73	43.95	475	8	120	29.9	1267	4	NA	2.91653	7.31499	5.77401	3.8	-18.6	21.7	750	2225.47	435	29.67	1.76	7	2012	Literatures	Lian et al. (2019)
Natural	Coniferous	127.73	43.95	475	8	130	30.3	1267	24	NA	2.91653	7.31499	5.77401	3.8	-18.6	21.7	750	2225.47	435	22.97	1.48	7	2012	Literatures	Lian et al. (2019)
Natural	Broadleaved	127.73	43.95	475	8	75	33.9	1267	18	NA	2.91653	7.31499	5.77401	3.8	-18.6	21.7	750	2225.47	435	23.39	1.44	7	2012	Literatures	Lian et al. (2019)
Natural	Broadleaved	127.73	43.95	475	8	75	32.2	1600	19.5	NA	2.91653	7.31499	5.77401	3.8	-18.6	21.7	750	2225.47	435	14.55	1.37	7	2012	Literatures	Lian et al. (2019)
Natural	Coniferous	127.73	43.95	475	8	120	28.5	1267	4	NA	2.91653	7.31499	5.77401	3.8	-18.6	21.7	750	2225.47	435	24.87	2.04	7	2012	Literatures	Lian et al. (2019)
Natural	Coniferous	127.73	43.95	475	8	130	30.4	1267	24	NA	2.91653	7.31499	5.77401	3.8	-18.6	21.7	750	2225.47	435	33.23	1.92	7	2012	Literatures	Lian et al. (2019)
Natural	Coniferous	108.3	25.1	315	30	25	5.53	500	33	SE	1.32245	14.6333	4.90831	19.8	8.2	28.9	1402	1300	705	20.4	0.68	7	2017	Literatures	Huang et al. (2017)
Natural	Coniferous	108.3	25.1	315	20	15	16.35	500	32	SE	1.32245	14.6333	4.90831	19.8	8.2	28.9	1402	1300	705	15.7	0.54	7	2017	Literatures	Huang et al. (2017)
Natural	Coniferous	108.3	25.1	315	20	15	14.6497	500	42	SE	1.32245	14.6333	4.90831	19.8	8.2	28.9	1402	1300	705	16.2	0.7	7	2017	Literatures	Huang et al. (2017)
Planted	Coniferous	119.7	25.5	95.2	1	47	6.2	450	19.5	NA	2	3	5	19.4	11	28	1500	1919.7	1917.4	15.4698	2.29692	7	2016	Authors	unpublished
Natural	Coniferous	119.7	25.5	31	30	25	14.79	450	12	NA	2.8	1.28571	5.4	19.4	11	28	1500	1919.7	1917.4	17.9	0.61	7	2017	Authors	unpublished
Planted	Coniferous	119.7	25.5	31	1	47	13.34	450	12	NA	2.8	1.28571	5.4	19.4	11	28	1500	1919.7	1917.4	12.292	1.59868	7	2017	Authors	unpublished
Planted	Coniferous	119.7	25.5	95.2	1	47	14.79	450	19.5	NA	2	3	5	19.4	11	28	1500	1919.7	1917.4	14.634	1.63705	7	2017	Authors	unpublished
Planted	Coniferous	119.7	25.5	31	1	47	13.34	450	12	NA	2.8	1.28571	5.4	19.4	11	28	1500	1919.7	1917.4	13.039	1.87228	7	2017	Authors	unpublished
Planted	Coniferous	119.7	25.5	95.2	1	47	11.5	450	19.5	NA	2	3	5	19.4	11	28	1500	1919.7	1917.4	11.083	1.62259	7	2017	Authors	unpublished
Natural	Coniferous	119.7	25.5	31	20	15	6.2	450	12	NA	2.8	1.28571	5.4	19.4	11	28	1500	1919.7	1917.4	17.3	0.52	7	2017	Authors	unpublished
Natural	Broadleaved	128.1	42.4	903	3	30	29.9	720	10	EN	3.24624	12.1286	5.96	3.3	-16.5	20.5	750	2200	1200	22.4	1.8	7	2012	Authors	unpublished
Natural	Broadleaved	128.1	42.4	761	5	70	30.3	450	4	S	3.24624	12.1286	5.96	3.3	-16.5	20.5	750	2200	1200	19.4	1.41	7	2012	Authors	unpublished
Planted	Coniferous	106.2	27.2	979	1	47	12.37	1500	35	SW	0.69	1.9	4.46	13.8	3.7	21.2	1050	1345	766.1	12	0.9	7	2010	Authors	unpublished
Natural	Coniferous	128.1	42.4	860	3	200	29.9	625	4	WN	3.24624	12.1286	5.96	3.3	-16.5	20.5	750	2200	1200	27.2	1.4	7	2012	Authors	unpublished
Natural	Broadleaved	100.91	41.8333	1000	2	30	14.79	1267	30	NA	0.4	7	8.1	8.3	-5.6	15.7	37	3323	3800	30	2.2	7	2018	Authors	unpublished
Natural	Broadleaved	101.2	41.8	900	1	30	29.2994	1267	12	NA	1.89858	7.70645	7.54764	8.9	-12.5	26.3	43.6	2601.12	3950	14.65	1.11	7	2017	Authors	unpublished
Natural	Broadleaved	101.2	41.8	900	1	5	29.9	2000	12	NA	1.89858	7.70645	7.54764	8.9	-12.5	26.3	43.6	2601.12	3950	16.05	1.28	7	2017	Authors	unpublished
Natural	Broadleaved	101.2	41.8	900	1	15	29.6	1267	18	NA	1.89858	7.70645	7.54764	8.9	-12.5	26.3	43.6	2601.12	3950	13.2	0.94	7	2017	Authors	unpublished
Planted	Coniferous	106.2	27.2	979	1	47	12.37	1500	35	SW	0.69	1.9	4.46	13.8	3.7	21.2	1050	1345	766.1	11.288	1.63865	7	2017	Authors	unpublished
Natural	Coniferous	106.2	27.2	979	30	25	12.37	1500	37	SW	0.69	1.9	4.46	13.8	3.7	21.2	1050	1345	766.1	16.5	0.54	7	2017	Authors	unpublished
Natural	Coniferous	106.3	27.2	1020	30	25	15.36	1300	32	S	0.74	2.25	4.46	13.8	3.6	21.2	1050	1345	766.1	22.1	0.66	7	2017	Authors	unpublished
Planted	Coniferous	106.3	27.2	1020	1	47	15.36	1300	42	S	0.74	2.25	4.46	13.8	3.6	21.2	1050	1345	766.1	20.1915	2.31779	7	2016	Authors	unpublished
Planted	Coniferous	106.3	27.2	1020	1	47	15.36	1300	42	S	0.74	2.25	4.46	13.8	3.6	21.2	1050	1345	766.1	11.748	1.68088	7	2017	Authors	unpublished
Planted	Coniferous	106.3	27.2	963	1	47	13.63	1600	33	S	0.71	2.1	4.46	13.8	3.7	21.2	1050	1345	766.1	12.29	1.65028	7	2017	Authors	unpublished
Natural	Coniferous	106.3	27.2	963	8	30	13.63	1600	33	S	0.71	2.1	4.46	13.8	3.7	21.2	1050	1345	766.1	20.5	1.9	6	2008	Authors	unpublished
Natural	Coniferous	106.3	27.2	963	1	75	13.63	1600	42	S	0.71	2.1	4.46	13.8	3.7	21.2	1050	1345	766.1	30.282	2.75942	7	2016	Authors	unpublished
Natural	Coniferous	100	27.62	3380	1	75	61.4	450	31	NA	0.9	3.3	5.01	5	-8.5	10.5	628	2200	1347.3	7.98301	0.805031	7	2016	Authors	unpublished
Planted	Coniferous	100	27.62	3200	1	47	43.6	450	30	NA	0.9	3.3	5.01	5.2	-8	11.8	632	2340	1347.3	11.448	1.84323	7	2017	Authors	unpublished
Planted	Coniferous	100	27.62	3100	1	47	50.7	450	30	NA	0.9	3.3	5.01	5.4	-7	12.4	654	2100	1347.3	12.813	1.5876	7	2017	Authors	unpublished
Planted	Coniferous	100	27.62	3700	1	14	38.6	450	30	NA	0.9	3.3	5.01	4.5	-8.8	9.2	615	2323	1347.3	10.2	0.839813	6	2019	Authors	unpublished
Planted	Coniferous	119.62	29.12	18	1	47	4.83	500	0	NA	1.76624	13.4037	4.52779	17	6.5	32.2	1414	1651.35	1587	14.9049	1.8226	7	2016	Authors	unpublished
Planted	Coniferous	119.62	29.12	18	1	47	4.73	500	0	NA	1.76624	13.4037	4.52779	17	6.5	32.2	1414	1651.35	1587	15.9188	2.01793	7	2016	Authors	unpublished
Natural	Coniferous	101.83	29.6666	2850	1	75	14.79	1600	27	NA	2.68	28.47	5.97	8.5	4.1	16.7	1387	2100	1893	17.8842	3.07756	7	2016	Authors	unpublished
Planted	Coniferous	101.83	29.6666	2300	1	14	23.9	1600	30	S	2.56787	10.9141	6.08758	10	4.1	16.7	1600	2095.64	1893	11.748	1.18	6	2019	Authors	unpublished
Planted	Coniferous	108.7	30.15	1203	1	47	38.6	450	30	NA	2.12491	11.8275	5.5576	17.7	5.6	24	1287	1945.6	1109.2	15.3432	0.97	7	2016	Authors	unpublished
Planted	Coniferous	108.7	30.15	1203	1	47	38.6	450	30	NA	2.12491	11.8275	5.5576	17.7	5.6	24	1287	1945.6	1109.2	8.626	1.29876	7	2017	Authors	unpublished
Planted	Coniferous	108.7	30.15	1203	1	47	43.8	450	30	NA	2.12491	11.8275	5.5576	17.7	5.6	24	1287	1945.6	1109.2	12.334	1.86422	7	2017	Authors	unpublished
Natural	Coniferous	112.48	35.008	360	8	30	11.5	720	41.5	N	1.84648	10.8257	5.81861	14.33	-0.1	27	650	2064.79	891.2	21	1.7	6	2008	Authors	unpublished
Planted	Coniferous	112.48	35.008	360	1	47	11.5	720	30	S	1.84648	10.8257	5.81861	14.33	-0.1	27	650	2064.79	891.2	12.843	1.43118	7	2017	Authors	unpublished
Natural	Coniferous	112.48	35.008	360	1	75	11.5	720	30	E	1.84648	10.8257	5.81861	14.33	-0.1	27	650	2064.79	891.2	8.15809	0.786534	7	2016	Authors	unpublished
Planted	Coniferous	112.48	35.008	360	1	47	11.5	720	30	W	1.84648	10.8257	5.81861	14.33	-0.1	27	650	2064.79	891.2	14.046	1.69417	7	2017	Authors	unpublished
Natural	Coniferous	112.49	35.012	360	1	75	13.34	625	41.5	N	1.84708	10.8242	5.81833	14.33	-0.1	27	650	2064.8	891.2	13.1963	2.16491	7	2016	Authors	unpublished
Planted	Coniferous	112.49	35.012	360	1	14	6.2	625	30	E	1.84708	10.8242	5.81833	14.33	-0.1	27	650	2064.8	891.2	18.18	1.4	6	2019	Authors	unpublished
Natural	Coniferous	112.49	35.012	360	1	75	11.5	625	30	W	1.84708	10.8242	5.81833	14.33	-0.1	27	650	2064.8	891.2	14.4834	1.00056	7	2016	Authors	unpublished
Planted	Coniferous	112.49	35.012	360	1	47	11.5	625	30	S	1.84708	10.8242	5.81833	14.33	-0.1	27	650	2064.8	891.2	16.55	0.737445	7	2016	Authors	unpublished
Natural	Coniferous	108.66	35.3	1548	1	75	38.6	450	28	6	2.52194	9.52683	6.21872	7	-7	16.8	600	2203.22	1256	18.0423	1.75066	7	2016	Authors	unpublished
Natural	Coniferous	108.66	35.3	1559	1	75	38.6	450	23	3	2.52979	9.51582	6.21941	7	-7	16.8	600	2203.77	1256	17.0512	1.9543	7	2016	Authors	unpublished
Natural	Coniferous	108.66	35.3	1380	1	75	33.9	450	40	8	2.40204	9.69482	6.20823	7	-7	16.8	600	2194.82	1256	17.7014	1.05536	7	2016	Authors	unpublished
Planted	Coniferous	108.66	35.3	1360	1	47	61.4	450	31	4	2.38776	9.71482	6.20698	7	-7	16.8	600	2193.82	1256	14.5345	1.42267	7	2016	Authors	unpublished
Natural	Coniferous	108.66	35.3	1569	1	75	43.8	450	28	3	2.53692	9.50582	6.22003	7	-7	16.8	600	2204.27	1256	16.3358	2.90619	7	2016	Authors	unpublished
Planted	Coniferous	110.1	35.65	1000	1	47	27.707	1600	21	N	2.20946	9.94191	6.1185	9.8	-4.5	19.8	574.4	2167.44	1478	13.902	2.04747	7	2017	Authors	unpublished
Planted	Coniferous	110.1	35.65	1000	1	47	29	2000	21	S	2.20946	9.94191	6.1185	9.8	-4.5	19.8	574.4	2167.44	1478	10.465	1.40297	7	2017	Authors	unpublished
Planted	Coniferous	103.4	36.03	1500	1	47	3.2	1867	0	NA	2.26	9.29761	6.70503	10.3	-2.3	23.2	327	2324.89	2589	12.664	1.51639	7	2017	Authors	unpublished
Planted	Coniferous	103.4	36.03	1500	1	47	9.4	1867	0	NA	2.26	9.29761	6.70503	10.3	-2.3	23.2	327	2324.89	2589	10.3558	2.04919	7	2016	Authors	unpublished
Planted	Coniferous	103.4	36.03	1500	1	47	16	1867	0	NA	2.26	9.29761	6.70503	10.3	-2.3	23.2	327	2324.89	2589	11.79	1.71669	7	2017	Authors	unpublished
Natural	Coniferous	103.4	36.03	1500	1	75	10	1867	4	NA	2.26	9.29761	6.70503	10.3	-2.3	23.2	327	2324.89	2589	18.7402	1.88282	7	2016	Authors	unpublished
Planted	Coniferous	103.4	36.03	1500	1	47	16	2610	0	NA	2.26	9.29761	6.70503	10.3	-2.3	23.2	327	2324.89	2589	15.5805	0.988996	7	2016	Authors	unpublished
Planted	Coniferous	103.4	36.03	1500	1	47	3.2	1867	0	NA	2.26	9.29761	6.70503	10.3	-2.3	23.2	327	2324.89	2589	15.5084	2.26686	7	2016	Authors	unpublished
Natural	Coniferous	103.4	36.03	1500	1	75	8	2610	0	NA	2.26	9.29761	6.70503	10.3	-2.3	23.2	327	2324.89	2589	14.8911	1.37512	7	2016	Authors	unpublished
Planted	Coniferous	103.4	36.03	1500	1	47	3.2	1867	3	NA	2.26	9.29761	6.70503	10.3	-2.3	23.2	327	2324.89	2589	12.781	1.49944	7	2017	Authors	unpublished
Planted	Coniferous	103.4	36.03	1500	1	47	3.2	1867	0	NA	2.26	9.29761	6.70503	10.3	-2.3	23.2	327	2324.89	2589	15.588	1.69078	7	2017	Authors	unpublished
Natural	Coniferous	103.4	36.03	1500	1	75	3.2	1867	3	NA	2.26	9.29761	6.70503	10.3	-2.3	23.2	327	2324.89	2589	14.0365	2.55066	7	2016	Authors	unpublished
Planted	Coniferous	103.4	36.03	1500	1	47	3.96	2610	0	NA	2.26	9.29761	6.70503	10.3	-2.3	23.2	327	2324.89	2589	18.1658	1.83144	7	2016	Authors	unpublished
Planted	Coniferous	103.4	36.03	1500	1	47	3.2	1867	3	NA	2.26	9.29761	6.70503	10.3	-2.3	23.2	327	2324.89	2589	17.829	1.83727	7	2016	Authors	unpublished
Planted	Coniferous	112.15	36.55	1563	1	47	23.9	1267	24	NA	2.73513	9.03714	6.10937	6.2	-2.8	11.8	662	2202.36	1478.4	15.136	1.65739	7	2017	Authors	unpublished
Natural	Coniferous	112.15	36.55	1563	1	75	23.9	1267	24	NA	2.73513	9.03714	6.10937	6.2	-2.8	11.8	662	2202.36	1945.6	17.5548	1.62543	7	2016	Authors	unpublished
Natural	Coniferous	112.15	36.55	1563	1	75	23.9	1267	24	NA	2.73513	9.03714	6.10937	6.2	-2.8	11.8	662	2202.36	1945.6	15.3607	1.47732	7	2016	Authors	unpublished
Natural	Coniferous	112.15	36.55	1563	1	75	23.9	1267	24	NA	2.73513	9.03714	6.10937	6.2	-2.8	11.8	662	2202.36	1770	16.9765	0.945118	7	2016	Authors	unpublished
Natural	Coniferous	112.15	36.55	1563	1	75	23.9	1267	24	NA	2.73513	9.03714	6.10937	6.2	-2.8	11.8	662	2202.36	1256	3.76744	0.911529	7	2016	Authors	unpublished
Planted	Coniferous	112.15	36.55	1563	1	47	23.9	1267	24	NA	2.73513	9.03714	6.10937	6.2	-2.8	11.8	662	2202.36	1369	9.575	1.47098	7	2017	Authors	unpublished
Natural	Coniferous	112.15	36.55	1563	1	75	23.9	1267	24	NA	2.73513	9.03714	6.10937	6.2	-2.8	11.8	662	2202.36	1369	8.76403	1.60328	7	2016	Authors	unpublished
Natural	Coniferous	112.15	36.55	1563	1	75	23.9	1267	24	NA	2.73513	9.03714	6.10937	6.2	-2.8	11.8	662	2202.36	1770	15.0517	1.94475	7	2016	Authors	unpublished
Natural	Coniferous	112.15	36.55	1563	1	75	23.9	1267	24	NA	2.73513	9.03714	6.10937	6.2	-2.8	11.8	662	2202.36	1874	11.9398	1.74185	7	2016	Authors	unpublished
Natural	Coniferous	111.4	37.8	2000	1	75	26.1146	1267	32	NA	3.04853	8.12545	6.34806	4.3	-10.2	17.5	822.6	2295.23	1268	13.3395	1.1	7	2016	Authors	unpublished
Natural	Coniferous	111.4	37.8	1940	1	75	29	1267	25	NA	3.00571	8.18545	6.34431	4.3	-10.2	17.5	822.6	2292.23	1268	15.0992	1.73235	7	2016	Authors	unpublished
Planted	Coniferous	111.4	37.8	1880	1	47	35.6688	1267	4	NA	2.96289	8.24545	6.34057	4.3	-10.2	17.5	822.6	2289.23	1268	26.1105	2.50336	7	2016	Authors	unpublished
Planted	Coniferous	111.4	37.8	1820	1	47	35.6688	720	22	NA	2.92006	8.30545	6.33682	4.3	-10.2	17.5	822.6	2286.23	1268	17.5548	1.66025	7	2016	Authors	unpublished
Planted	Coniferous	111.4	37.8	1760	1	47	34.2	625	19.5	NA	2.87724	8.36545	6.33307	4.3	-10.2	17.5	822.6	2283.23	1268	12.5374	1.85914	7	2016	Authors	unpublished
Planted	Coniferous	115.58	39.945	560	1	47	3.2	500	0	NA	2.28253	8.75089	6.20612	2.7	-8.6	23.7	500	2251.45	1760	13.5898	1.73491	7	2016	Authors	unpublished
Planted	Coniferous	115.58	39.945	560	1	47	3.2	500	0	NA	2.28253	8.75089	6.20612	2.7	-8.6	23.7	500	2251.45	1760	14.8624	2.3843	7	2016	Authors	unpublished
Planted	Coniferous	115.8	40.5	890	1	47	14.0127	876	15	NA	3.419	8.44286	6.05	9.2	-8.6	22.9	493	2300	1770	15.1105	0.964206	7	2016	Authors	unpublished
Planted	Coniferous	115.8	40.5	1087	1	47	18.85	1025	42	ES	4.053	6.04286	6	9.2	-8.6	22.9	493	2300	1770	6.9014	0.665935	7	2016	Authors	unpublished
Natural	Coniferous	115.8	40.5	872	1	75	12.53	2025	31	WS	6.165	8.98571	6.03	9.2	-8.6	22.9	493	2300	1770	14.3524	1.49453	7	2016	Authors	unpublished
Planted	Coniferous	115.8	40.5	931	1	47	19.69	975	16	ES	4.055	7.27143	5.75	9.2	-8.6	22.9	493	2300	1770	14.6326	2.15052	7	2016	Authors	unpublished
Planted	Coniferous	115.8	40.5	855	1	47	13.08	1750	13	WS	2.796	6.55714	5.83	9.2	-8.6	22.9	493	2300	1770	15.9999	1.72614	7	2016	Authors	unpublished
Planted	Coniferous	115.8	40.5	930	1	47	21.25	1025	16	WN	4.717	13.5	5.6	9.2	-8.6	22.9	493	2300	1770	12.9574	1.38494	7	2016	Authors	unpublished
Natural	Coniferous	115.8	40.5	890	1	75	14.6497	876	15	NA	3.761	9.5	5.64	9.2	-8.6	22.9	493	2300	1770	13.7833	0.87	7	2016	Authors	unpublished
Natural	Coniferous	115.8	40.5	903	1	75	17.41	1375	32	ES	3.854	8.02857	5.75	9.2	-8.6	22.9	493	2300	1770	14.8895	1.21828	7	2016	Authors	unpublished
Natural	Coniferous	115.8	40.5	955	1	75	16.7	1100	28	ES	3.943	8.84286	5.83	9.2	-8.6	22.9	493	2300	1770	15.0494	1.81543	7	2016	Authors	unpublished
Planted	Coniferous	115.8	40.5	835	1	47	13.35	1925	11	WS	3.149	6.07143	5.87	9.2	-8.6	22.9	493	2300	1770	13.5907	2.03815	7	2016	Authors	unpublished
Planted	Coniferous	115.8	40.5	1080	1	47	20.84	1050	30	ES	4.329	8.88571	7.57	9.2	-8.6	22.9	493	2300	1770	11.5774	2.73089	7	2016	Authors	unpublished
Planted	Coniferous	115.8	40.5	804	1	47	18.4713	876	20	NA	3.731	7.41429	5.72	9.2	-8.6	22.9	493	2300	1770	14.326	1.82816	7	2017	Authors	unpublished
Planted	Coniferous	115.8	40.5	890	1	47	12.1019	876	15	NA	2.831	8.15714	6.28	9.2	-8.6	22.9	493	2300	1770	15.9712	1.90164	7	2016	Authors	unpublished
Natural	Coniferous	115.8	40.5	1100	1	75	28.6624	450	30	NA	3.761	9.5	5.64	9.2	-8.6	22.9	493	2300	1770	23.1678	1.2192	7	2016	Authors	unpublished
Planted	Coniferous	115.8	40.5	973	1	47	21.84	850	42	ES	2.796	6.55714	5.83	9.2	-8.6	22.9	493	2300	1770	15.4813	1.62731	7	2016	Authors	unpublished
Natural	Coniferous	115.8	40.5	1073	1	75	25.73	1075	33	WS	3.149	6.07143	5.87	9.2	-8.6	22.9	493	2300	1770	17.551	1.07675	7	2016	Authors	unpublished
Planted	Coniferous	115.8	40.5	1020	1	47	14.93	1450	34	ES	3.933	8.14286	7.31	9.2	-8.6	22.9	493	2300	1770	20.4398	1.6144	7	2016	Authors	unpublished
Planted	Coniferous	115.8	40.5	1100	1	47	18.7898	450	30	NA	3.213	8.15714	5.66	9.2	-8.6	22.9	493	2300	1770	14.6724	1.4255	7	2016	Authors	unpublished
Planted	Coniferous	115.8	40.5	1049	1	47	16.08	1150	41	WS	3.198	6.75714	7.25	9.2	-8.6	22.9	493	2300	1770	15.399	2.38121	7	2016	Authors	unpublished
Planted	Coniferous	115.8	40.5	1100	1	47	18.7898	450	30	NA	3.38	9.9	6.26	9.2	-8.6	22.9	493	2300	1770	15.314	1.48634	7	2016	Authors	unpublished
Natural	Broadleaved	115.46	40.02	890	3	NA	50.7	450	12	NA	2.51459	8.39241	6.2451	7.5	-8.8	24.7	550	2273.5	1760	31.53	1.604	7	2011	Authors	unpublished
Natural	Broadleaved	115.46	40.02	890	3	NA	61.4	450	19.5	NA	2.51459	8.39241	6.2451	7.5	-8.8	24.7	550	2273.5	1760	25.62	1.525	7	2011	Authors	unpublished
Natural	Broadleaved	115.46	40.02	890	3	NA	43.6	450	19.5	NA	2.51459	8.39241	6.2451	7.5	-8.8	24.7	550	2273.5	1760	26.56	1.463	7	2011	Authors	unpublished
Natural	Broadleaved	115.58	39.945	560	6	30	38.6	450	4	NA	2.28253	8.75089	6.20612	2.7	-8.6	23.7	500	2251.45	1760	13	1.05	7	2010	Authors	unpublished
Natural	Broadleaved	115.58	39.945	560	6	NA	38.6	450	10	NA	2.28253	8.75089	6.20612	2.7	-8.6	23.7	500	2251.45	1760	11	0.75	7	2010	Authors	unpublished
Natural	Broadleaved	115.58	39.945	560	6	49	43.6	450	5	NA	2.28253	8.75089	6.20612	2.7	-8.6	23.7	500	2251.45	1760	11	1.2	7	2010	Authors	unpublished
Natural	Broadleaved	115.58	39.945	560	6	NA	61.4	450	5	NA	2.28253	8.75089	6.20612	2.7	-8.6	23.7	500	2251.45	1760	12	0.83	7	2010	Authors	unpublished
Natural	Broadleaved	115.58	39.945	560	6	NA	50.7	450	15	NA	2.28253	8.75089	6.20612	2.7	-8.6	23.7	500	2251.45	1760	12	1	7	2010	Authors	unpublished
Natural	Broadleaved	115.58	39.945	560	6	NA	43.6	450	15	NA	2.28253	8.75089	6.20612	2.7	-8.6	23.7	500	2251.45	1760	9.3	1.3	7	2010	Authors	unpublished
Natural	Broadleaved	115.58	39.945	560	6	52	43.8	450	5	NA	2.28253	8.75089	6.20612	2.7	-8.6	23.7	500	2251.45	1760	10	1.05	7	2010	Authors	unpublished
Planted	Coniferous	115.8	40.5	1100	1	47	12.4204	450	30	NA	3.731	7.41429	5.72	9.2	-8.6	22.9	493	2300	1770	7.72541	2.3	7	2016	Authors	unpublished
Planted	Coniferous	115.8	40.5	804	1	47	16.5605	876	20	NA	3.933	8.14286	7.31	9.2	-8.6	22.9	493	2300	1770	6.18082	0.699963	7	2016	Authors	unpublished
Natural	Coniferous	115.8	40.5	1100	1	75	23.5669	450	30	NA	3.198	6.75714	7.25	9.2	-8.6	22.9	493	2300	1770	14.3799	1.4063	7	2016	Authors	unpublished
Planted	Coniferous	115.8	40.5	1100	1	47	27.707	450	30	NA	1.314	5.37143	6.47	9.2	-8.6	22.9	493	2300	1770	12.974	1.92966	7	2017	Authors	unpublished
Planted	Coniferous	115.8	40.5	804	1	47	11.7834	876	20	NA	6.48	11.0714	6.83	9.2	-8.6	22.9	493	2300	1770	14.9536	0.87387	7	2016	Authors	unpublished
Natural	Coniferous	115.8	40.5	1100	1	75	23.5669	450	30	NA	3.943	8.84286	5.83	9.2	-8.6	22.9	493	2300	1770	17.6109	1.34193	7	2016	Authors	unpublished
Planted	Coniferous	115.8	40.5	1066	1	47	16.35	1825	35	ES	6.48	11.0714	6.83	9.2	-8.6	22.9	493	2300	1770	17.0781	0.899634	7	2016	Authors	unpublished
Planted	Coniferous	115.8	40.5	1103	1	47	23.48	1375	23	WN	1.314	5.37143	6.47	9.2	-8.6	22.9	493	2300	1770	13.6132	2.09513	7	2016	Authors	unpublished
Planted	Coniferous	115.8	40.5	813	1	47	13.57	1525	17	WS	3.731	7.41429	5.72	9.2	-8.6	22.9	493	2300	1770	11.343	1.40577	7	2017	Authors	unpublished
Natural	Coniferous	115.8	40.5	804	1	75	9.55414	876	20	NA	4.055	7.27143	5.75	9.2	-8.6	22.9	493	2300	1770	7.14706	0.923886	7	2016	Authors	unpublished
Planted	Coniferous	115.8	40.5	1009	1	47	16.87	925	35	ES	2.603	5.98571	6.08	9.2	-8.6	22.9	493	2300	1770	5.86606	0.799119	7	2016	Authors	unpublished
Natural	Coniferous	115.8	40.5	1100	1	75	13.6943	450	30	NA	6.165	8.98571	6.03	9.2	-8.6	22.9	493	2300	1770	17.7298	1.04669	7	2016	Authors	unpublished
Planted	Coniferous	115.8	40.5	804	1	47	14.0127	876	20	NA	3.991	8.61429	5.68	9.2	-8.6	22.9	493	2300	1770	19.6784	0.758098	7	2016	Authors	unpublished
Planted	Coniferous	115.8	40.5	890	1	47	12.1019	876	15	NA	3.761	9.5	5.64	9.2	-8.6	22.9	493	2300	1770	9.20657	0.406917	7	2016	Authors	unpublished
Planted	Coniferous	115.8	40.5	1100	1	47	20.0637	450	30	NA	3.761	9.5	5.64	9.2	-8.6	22.9	493	2300	1770	13.8904	1.99337	7	2016	Authors	unpublished
Natural	Broadleaved	108.66	35.3	1487	1	37.5	43.6	450	31	4	2.4784	9.58783	6.21491	7	-7	16.8	600	2200.17	1256	14.5	1.3	8	2010	Authors	unpublished
Natural	Broadleaved	108.66	35.3	1450	1	20	61.4	450	17	2	2.45199	9.62482	6.2126	7	-7	16.8	600	2198.32	1256	14.5	1.3	8	2010	Authors	unpublished
Natural	Broadleaved	108.66	35.3	1500	1	NA	37.5	450	38	8	2.48768	9.57483	6.21572	7	-7	16.8	600	2200.82	1256	14.5	1.3	8	2010	Authors	unpublished
Natural	Coniferous	115.8	40.5	849	1	75	11.92	1700	27	ES	3.629	6.07143	6.14	9.2	-8.6	22.9	493	2300	1770	18.231	0.845221	7	2016	Authors	unpublished
Natural	Coniferous	115.8	40.5	857	1	75	13.68	1975	24	WS	1.314	5.37143	6.47	9.2	-8.6	22.9	493	2300	1770	14.5747	3.11399	7	2016	Authors	unpublished
Planted	Coniferous	115.8	40.5	1100	1	47	24.8408	450	30	NA	3.933	8.14286	7.31	9.2	-8.6	22.9	493	2300	1770	14.9428	0.839813	7	2016	Authors	unpublished
Planted	Coniferous	115.8	40.5	890	1	47	26.1146	876	15	NA	5.514	11.3429	5.32	9.2	-8.6	22.9	493	2300	1770	13.4286	1.65801	7	2016	Authors	unpublished
Planted	Coniferous	115.8	40.5	890	1	47	19.1083	876	15	NA	3.532	8.02857	5.94	9.2	-8.6	22.9	493	2300	1770	7.00118	1.9285	7	2016	Authors	unpublished
Planted	Coniferous	115.8	40.5	889	1	47	15.81	1250	32	WN	3.198	6.75714	7.25	9.2	-8.6	22.9	493	2300	1770	13.831	2.12793	7	2017	Authors	unpublished
Natural	Broadleaved	108.66	35.3	1468	1	20	43.8	450	25	2	2.46484	9.60683	6.21372	7	-7	16.8	600	2199.22	1256	17.3	1.25	8	2010	Literatures	LI et al. （2012）
Natural	Broadleaved	108.66	35.3	1258	1	15	61.4	450	25	1	2.31496	9.81682	6.20061	7	-7	16.8	600	2188.72	1256	17.3	1.25	8	2010	Literatures	LI et al. （2012）
Natural	Broadleaved	108.66	35.3	1450	1	25	61.4	450	22	3	2.45199	9.62482	6.2126	7	-7	16.8	600	2198.32	1256	17.3	1.25	8	2010	Literatures	LI et al. （2012）
Natural	Broadleaved	108.66	35.3	1543	1	15	61.4	450	9	3	2.51837	9.53182	6.21841	7	-7	16.8	600	2202.97	1256	25.2	2.2	8	2010	Literatures	LI et al. （2012）
Natural	Broadleaved	108.66	35.3	1135	1	20	61.4	450	19	2	2.22718	9.93983	6.19293	7	-7	16.8	600	2182.57	1256	25.2	2.2	8	2010	Literatures	LI et al. （2012）
Natural	Broadleaved	108.66	35.3	1140	1	15	43.6	450	14	6	2.23075	9.93483	6.19324	7	-7	16.8	600	2182.82	1256	25.2	2.2	8	2010	Literatures	LI et al. （2012）
Natural	Coniferous	115.8	40.5	1100	1	75	16.242	450	30	NA	4.472	10.6429	5.9	9.2	-8.6	22.9	493	2300	1770	15.6846	0.932627	7	2016	Literatures	Ou et al. (2017)
Planted	Coniferous	115.8	40.5	1100	1	47	17.1975	450	30	NA	3.532	8.02857	5.94	9.2	-8.6	22.9	493	2300	1770	14.0023	1.95528	7	2016	Literatures	Ou et al. (2017)
Planted	Coniferous	115.8	40.5	1100	1	47	32.4841	450	30	NA	3.299	9.31429	5.9	9.2	-8.6	22.9	493	2300	1770	18.4997	1.10484	7	2016	Literatures	Ou et al. (2017)
Natural	Coniferous	115.8	40.5	1100	1	75	26.1146	450	30	NA	3.198	6.75714	7.25	9.2	-8.6	22.9	493	2300	1770	7.38852	2.72428	7	2016	Literatures	Ou et al. (2017)
Natural	Coniferous	115.8	40.5	850	1	75	13.75	1550	29	ES	4.053	6.04286	6	9.2	-8.6	22.9	493	2300	1770	14.7362	3.02732	7	2016	Literatures	Ou et al. (2017)
Planted	Coniferous	115.8	40.5	1100	1	47	32.4841	450	30	NA	2.831	8.15714	6.28	9.2	-8.6	22.9	493	2300	1770	13.8632	1.28162	7	2016	Literatures	Ou et al. (2017)
Planted	Coniferous	115.8	40.5	1100	1	47	16.5605	450	30	NA	5.514	11.3429	5.32	9.2	-8.6	22.9	493	2300	1770	14.4875	1.60325	7	2016	Literatures	Ou et al. (2017)
Natural	Coniferous	115.8	40.5	1100	1	75	14.3312	450	30	NA	3.213	8.15714	5.66	9.2	-8.6	22.9	493	2300	1770	14.5434	1.11161	7	2016	Literatures	Ou et al. (2017)
Natural	Broadleaved	104.85	32.3	1424	4	15	29.9	450	30	NA	2.16389	10.7901	6.12924	11.298	4.1	21.3	952	2122.66	1485.12	23.88	1.86	8	2013	Literatures	He et al. (2019)
Natural	Broadleaved	104.85	32.3	2119	6	NA	30.3	450	25	NA	2.65992	10.0951	6.17264	7.128	-8.5	20.7	900	2157.41	1404	23	2	8	2013	Literatures	He et al. (2019)
Natural	Broadleaved	104.85	32.3	2238	10	NA	14.79	450	35	NA	2.74485	9.97607	6.18007	6.414	-0.1	17.5	870	2163.36	1357.2	24	1.38	8	2013	Literatures	He et al. (2019)
Natural	Broadleaved	104.85	32.3	2328	5	NA	16.5605	450	30	NA	2.80908	9.88607	6.18569	5.874	-0.1	16.8	867	2167.86	1352.52	27	1.36	8	2013	Literatures	He et al. (2019)
Natural	Broadleaved	104.85	32.3	2446	13	NA	11.5	450	26	NA	2.8933	9.76807	6.19306	5.166	-0.1	11.8	865	2173.76	1349.4	25	1.58	8	2013	Literatures	He et al. (2019)
Natural	Broadleaved	104.85	32.3	2523	10	NA	14.79	450	22	NA	2.94825	9.69107	6.19787	4.704	-2.8	17.5	860	2177.61	1341.6	22	1.72	8	2013	Literatures	He et al. (2019)
Natural	Broadleaved	104.85	32.3	2619	11	NA	11.5	450	30	NA	3.01677	9.59507	6.20387	4.128	-8	16.8	859	2182.41	1340.04	27.5	1.76	8	2013	Literatures	He et al. (2019)
Natural	Broadleaved	104.85	32.3	2710	8	NA	11.5	450	18	NA	3.08171	9.50408	6.20955	3.582	-7.8	21.7	855	2186.96	1333.8	21.8	1.52	8	2013	Literatures	He et al. (2019)
Natural	Broadleaved	104.85	32.3	2816	5	NA	6.2	450	30	NA	3.15736	9.39808	6.21617	2.946	-8	20.7	850	2192.26	1326	25.2	1.55	8	2013	Literatures	He et al. (2019)
Natural	Broadleaved	104.85	32.3	2912	6	NA	14.79	450	30	NA	3.22588	9.30208	6.22216	2.37	-8.5	20.7	849	2197.06	1324.44	27.3	1.82	8	2013	Literatures	He et al. (2019)
Natural	Broadleaved	104.85	32.3	3000	7	NA	11.5	450	23	NA	3.28869	9.21407	6.22766	1.842	-2.8	13.5	845	2201.46	1318.2	19	1.21	8	2013	Literatures	He et al. (2019)
Natural	Broadleaved	104.85	32.3	3109	9	NA	14.79	450	12	NA	3.36648	9.10507	6.23447	1.188	-2.8	16.7	843	2206.91	1315.08	23	1.28	8	2013	Literatures	He et al. (2019)
Natural	Broadleaved	104.85	32.3	3216	8	NA	11.5	450	6	NA	3.44284	8.99808	6.24115	0.546	-2.8	14.3	842	2212.26	1313.52	24	1.5	8	2013	Literatures	He et al. (2019)
Natural	Broadleaved	104.85	32.3	3336	4	NA	14.79	450	6	NA	3.52849	8.87808	6.24864	-0.174	-7.8	16.8	840	2218.26	1310.4	17.3	1.3	8	2013	Literatures	He et al. (2019)
Natural	Broadleaved	110.5	31.6	780	17	40	7.9	2000	41.5	NA	1.95133	11.6999	5.57384	10.6	4.1	16.7	1722	1961.1	567	14.2	1.1	7	2010	Literatures	Luo et al. (2011)
Natural	Broadleaved	110.5	31.6	1670	21	NA	13.34	1600	21	NA	2.58652	10.8099	5.62942	9.4	4.8	16.8	1500	2005.6	1874	11.3	0.75	7	2010	Literatures	Luo et al. (2012)
Natural	Broadleaved	110.5	31.6	1970	10	NA	17.59	1100	19	NA	2.80063	10.5099	5.64815	8.9	-5.6	19.8	1400	2020.6	560	13.9	1.76	7	2010	Literatures	Luo et al. (2013)
Natural	Broadleaved	110.5	31.6	2570	5	NA	24.82	800	22	NA	3.22885	9.9099	5.68562	8.6	-0.1	20.7	1306	2050.6	1893	10.1	1.7	7	2010	Literatures	Luo et al. (2014)
Planted	Coniferous	115.8	40.5	1100	1	47	29.2994	450	30	NA	3.991	8.61429	5.68	9.2	-8.6	22.9	493	2300	1770	12.654	1.73818	7	2017	Literatures	Ou et al. (2017)
Planted	Coniferous	115.8	40.5	1100	1	47	17.1975	450	30	NA	3.991	8.61429	5.68	9.2	-8.6	22.9	493	2300	1770	11.831	1.6016	7	2017	Literatures	Ou et al. (2017)
Planted	Coniferous	115.8	40.5	804	1	47	11.7834	876	20	NA	2.908	6.6	5.93	9.2	-8.6	22.9	493	2300	1770	6.40248	0.843172	7	2016	Literatures	Ou et al. (2017)
Natural	Broadleaved	109.2	30.1	1200	144	NA	11.5	450	17	NA	0.548	3.9	4.48	17.7	5.6	24	1287	1300	1109.2	18.9	0.76	7	2013	Authors	unpublished
Natural	Broadleaved	109.2	30.1	1200	144	NA	11.5	450	6	NA	0.548	3.9	4.48	17.7	5.6	24	1287	1300	1109.2	22.1	0.65	7	2013	Authors	unpublished
Natural	Broadleaved	109.2	30.1	1200	144	NA	11.5	450	6	NA	0.548	3.9	4.48	17.7	5.6	24	1287	1300	1109.2	15.4	0.48	7	2013	Authors	unpublished
Natural	Broadleaved	109.2	30.1	1200	144	NA	6.2	450	6	NA	0.548	3.9	4.48	17.7	5.6	24	1287	1300	1109.2	26.7	0.84	7	2013	Authors	unpublished
Natural	Broadleaved	116.02	29.95	31	1	15	37.5	450	21	NA	1.62949	13.0755	4.90432	17.1	1.8	28.9	1347.4	1752.3	1745.8	27.05	1.69	7	2018	Authors	unpublished
Natural	Broadleaved	116.02	29.95	31	1	30	43.8	450	21	NA	1.62949	13.0755	4.90432	17.1	1.8	28.9	1347.4	1752.3	1745.8	19.24	2.07	7	2018	Authors	unpublished
Natural	Broadleaved	116.02	29.95	31	1	20	29.6	450	31	NA	1.62949	13.0755	4.90432	17.1	1.8	28.9	1347.4	1752.3	1745.8	19.89	1.85	7	2018	Authors	unpublished
Natural	Broadleaved	101.83	29.6666	2300	5	21	29.2994	1267	19	S	2.56787	10.9141	6.08758	10	4.1	16.7	1600	2095.64	1893	13.98	1.28	7	2013	Authors	unpublished
Natural	Broadleaved	101.83	29.6666	2300	5	20	19.9	1600	27	S	2.56787	10.9141	6.08758	10	4.1	16.7	1600	2095.64	1893	27.42	1.41	7	2013	Authors	unpublished
Natural	Broadleaved	101.83	29.6666	2300	5	NA	23.9	1600	30	S	2.56787	10.9141	6.08758	10	4.1	16.7	1600	2095.64	1893	33.71	1.42	7	2013	Authors	unpublished
Natural	Broadleaved	101.83	29.6666	2300	5	NA	30.5732	1267	30	S	2.56787	10.9141	6.08758	10	4.1	16.7	1600	2095.64	1893	43.5	1.38	7	2013	Authors	unpublished
Natural	Broadleaved	101.83	29.6666	2300	5	20	38.535	1267	31	S	2.56787	10.9141	6.08758	10	4.1	16.7	1600	2095.64	1893	17.58	1.26	7	2013	Authors	unpublished
Planted	Coniferous	115.8	40.5	890	1	47	21.6561	876	15	NA	2.831	8.15714	6.28	9.2	-8.6	22.9	493	2300	1770	22.2542	2.55167	7	2016	Authors	unpublished
Natural	Broadleaved	101.83	29.6666	2850	3	NA	14.79	2000	25	NA	2.68	28.47	5.97	8.5	4.1	16.7	1387	2100	1893	22.27	2.1	7	2013	Authors	unpublished
Natural	Broadleaved	101.83	29.6666	2850	3	NA	10	2000	30	NA	3.02	20.46	4.73	8.5	4.1	16.7	1387	2100	1893	13.39	1.79471	7	2013	Authors	unpublished
Natural	Broadleaved	101.83	29.6666	2850	3	NA	35.6688	1600	12	NA	2.63	6.74	6.5	8.5	4.1	16.7	1387	2100	1893	24.93	1.72	7	2013	Authors	unpublished
Natural	Broadleaved	101.83	29.6666	2850	3	NA	14.79	1267	30	NA	2.68	28.47	5.97	8.5	4.1	16.7	1387	2100	1893	25.9	1.21828	7	2013	Authors	unpublished
Natural	Broadleaved	101.83	29.6666	2850	3	NA	18.8	2000	24	NA	3.02	20.46	4.73	8.5	4.1	16.7	1387	2100	1893	15.97	2.57791	7	2013	Authors	unpublished
Planted	Coniferous	115.8	40.5	804	1	47	12.4204	876	20	NA	4.329	8.88571	7.57	9.2	-8.6	22.9	493	2300	1770	15.3683	2.64861	7	2016	Authors	unpublished
Natural	Coniferous	115.8	40.5	804	1	75	15.7643	876	20	NA	4.055	7.27143	5.75	9.2	-8.6	22.9	493	2300	1770	7.88683	0.86	7	2016	Authors	unpublished
Natural	Broadleaved	101.83	29.6666	2850	3	NA	30.2548	2000	31	NA	3.02	20.46	4.73	8.5	4.1	16.7	1387	2100	1893	14.33	1.89	7	2013	Authors	unpublished
Natural	Broadleaved	119.64	29.214	1078	50	NA	6.2	450	20	S	2.5265	12.308	4.60408	17.2	5.1	29.1	252	1708.39	1878	22.59	0.88	7	2016	Authors	unpublished
Planted	Coniferous	115.8	40.5	804	1	47	16.879	876	20	NA	6.48	11.0714	6.83	9.2	-8.6	22.9	493	2300	1770	16.2793	2.41543	7	2016	Authors	unpublished
Planted	Coniferous	115.8	40.5	890	1	47	25.1592	876	15	NA	3.213	8.15714	5.66	9.2	-8.6	22.9	493	2300	1770	16.8683	2.5851	7	2016	Authors	unpublished
Natural	Coniferous	115.8	40.5	1100	1	75	28.3439	450	30	NA	3.419	8.44286	6.05	9.2	-8.6	22.9	493	2300	1770	18.9883	1.62731	7	2016	Authors	unpublished
Natural	Broadleaved	101.8	25.7	1300	15	30	23.9	450	25	NA	1.73514	13.4204	5.53714	21.9	14.9	27.1	613.8	1861.54	3911	23.67	1.4	7	2011	Literatures	Zheng et al. (2011)
Natural	Broadleaved	101.8	25.7	1300	15	40	14.79	450	21	NA	1.73514	13.4204	5.53714	21.9	14.9	27.1	613.8	1861.54	3911	13.19	0.88	7	2011	Literatures	Zheng et al. (2011)
Natural	Broadleaved	101.8	25.7	1300	15	30	14.9682	450	24	NA	1.73514	13.4204	5.53714	21.9	14.9	27.1	613.8	1861.54	3911	15.68	0.9	7	2011	Literatures	Zheng et al. (2011)
Natural	Broadleaved	101.8	25.7	1300	15	15	14.79	450	17	NA	1.73514	13.4204	5.53714	21.9	14.9	27.1	613.8	1861.54	3911	14.05	0.88	7	2011	Literatures	Zheng et al. (2011)
Natural	Broadleaved	101.8	25.7	1300	15	5	14.79	450	24	NA	1.73514	13.4204	5.53714	21.9	14.9	27.1	613.8	1861.54	3911	31.78	1.2	7	2011	Literatures	Zheng et al. (2011)
Natural	Broadleaved	101.8	25.7	1300	15	30	23.9	450	14	NA	1.73514	13.4204	5.53714	21.9	14.9	27.1	613.8	1861.54	3911	25.16	1.4	7	2011	Literatures	Zheng et al. (2011)
Natural	Broadleaved	101.8	25.7	1300	15	5	6.2	450	31	NA	1.73514	13.4204	5.53714	21.9	14.9	27.1	613.8	1861.54	3911	25.24	0.88	7	2011	Literatures	Zheng et al. (2011)
Natural	Broadleaved	101.8	25.7	1300	15	15	14.79	450	30	NA	1.73514	13.4204	5.53714	21.9	14.9	27.1	613.8	1861.54	3911	27.43	0.88	7	2011	Literatures	Zheng et al. (2011)
Natural	Broadleaved	101.8	25.7	1300	15	15	20.0637	450	26	NA	1.73514	13.4204	5.53714	21.9	14.9	27.1	613.8	1861.54	3911	22.28	1.4	7	2011	Literatures	Zheng et al. (2011)
Natural	Broadleaved	101.8	25.7	1300	15	20	14.79	450	25	NA	1.73514	13.4204	5.53714	21.9	14.9	27.1	613.8	1861.54	3911	17.28	0.6	7	2011	Literatures	Zheng et al. (2011)
Natural	Broadleaved	101.8	25.7	1300	15	49	6.2	450	30	NA	1.73514	13.4204	5.53714	21.9	14.9	27.1	613.8	1861.54	3911	17.44	0.6	7	2011	Literatures	Zheng et al. (2011)
Natural	Broadleaved	101.8	25.7	1300	15	15	14.79	450	21	NA	1.73514	13.4204	5.53714	21.9	14.9	27.1	613.8	1861.54	3911	13.34	0.63	7	2011	Literatures	Zheng et al. (2011)
Natural	Broadleaved	101.8	25.7	1300	15	15	14.79	450	17	NA	1.73514	13.4204	5.53714	21.9	14.9	27.1	613.8	1861.54	3911	20.34	0.6	7	2011	Literatures	Zheng et al. (2011)
Natural	Broadleaved	101.8	25.7	1300	15	55	6.2	450	28	NA	1.73514	13.4204	5.53714	21.9	14.9	27.1	613.8	1861.54	3911	14.04	0.88	7	2011	Literatures	Zheng et al. (2011)
Natural	Broadleaved	101.8	25.7	1300	15	15	14.79	450	30	NA	1.73514	13.4204	5.53714	21.9	14.9	27.1	613.8	1861.54	3911	12.98	1.2	7	2011	Literatures	Zheng et al. (2011)
Natural	Broadleaved	101.8	25.7	1300	15	20	23.9	450	32	NA	1.73514	13.4204	5.53714	21.9	14.9	27.1	613.8	1861.54	3911	25.12	0.88	7	2011	Literatures	Zheng et al. (2011)
Natural	Broadleaved	101.8	25.7	1300	15	15	30	450	19	NA	1.73514	13.4204	5.53714	21.9	14.9	27.1	613.8	1861.54	3911	13.98	1.4	7	2011	Literatures	Zheng et al. (2011)
Natural	Broadleaved	101.8	25.7	1300	15	36	11.5	450	24	NA	1.73514	13.4204	5.53714	21.9	14.9	27.1	613.8	1861.54	3911	17.47	1.2	7	2011	Literatures	Zheng et al. (2011)
Natural	Broadleaved	105.65	25.66	876	3	30	6.2	450	30	NA	1.61383	13.8596	5.21362	18.4	8.9	29.8	1100	1772.53	1456	9.8	2.2	7	2019	Authors	unpublished
Natural	Broadleaved	105.65	25.66	876	6	25	11.5	450	30	NA	1.61383	13.8596	5.21362	18.4	8.9	29.8	1100	1772.53	1456	19.1	2.4	7	2019	Authors	unpublished
Planted	Coniferous	115.8	40.5	804	1	47	19.4268	876	20	NA	4.365	7.85714	7.21	9.2	-8.6	22.9	493	2300	1770	13.248	2.47205	7	2016	Authors	unpublished
Planted	Coniferous	115.8	40.5	890	1	47	10.828	876	15	NA	2.603	5.98571	6.08	9.2	-8.6	22.9	493	2300	1770	14.7436	1.8445	7	2016	Authors	unpublished
Natural	Coniferous	115.8	40.5	804	1	75	14.3312	876	20	NA	3.38	9.9	6.26	9.2	-8.6	22.9	493	2300	1770	14.7748	1.04626	7	2016	Authors	unpublished
Natural	Coniferous	115.8	40.5	1100	1	75	27.707	450	30	NA	2.908	6.6	5.93	9.2	-8.6	22.9	493	2300	1770	13.2733	1.37732	7	2016	Authors	unpublished
Planted	Coniferous	115.8	40.5	1100	1	47	44.586	450	30	NA	4.717	13.5	5.6	9.2	-8.6	22.9	493	2300	1770	14.33	2.01356	7	2017	Authors	unpublished
Planted	Coniferous	115.8	40.5	1100	1	47	34.0764	450	30	NA	4.055	7.27143	5.75	9.2	-8.6	22.9	493	2300	1770	12.4832	1.48101	7	2016	Authors	unpublished
Planted	Coniferous	115.8	40.5	890	1	47	26.7516	876	15	NA	4.365	7.85714	7.21	9.2	-8.6	22.9	493	2300	1770	13.5081	1.99979	7	2016	Authors	unpublished
Natural	Coniferous	115.8	40.5	804	1	75	22.6115	876	20	NA	2.796	6.55714	5.83	9.2	-8.6	22.9	493	2300	1770	15.2713	1.3504	7	2016	Authors	unpublished
Natural	Broadleaved	119.7	25.5	118	23	35	11.5	450	18	NA	2.9	3.57143	4.3	19.4	11	28	1500	1919.7	1917.4	28.4	0.79	7	2017	Literatures	Huang et al. (2017)
Natural	Broadleaved	119.7	25.5	118	23	35	14.79	450	18	NA	2.9	3.57143	4.3	19.4	11	28	1500	1919.7	1917.4	25.2	0.76	7	2017	Literatures	Huang et al. (2017)
Natural	Broadleaved	119.7	25.5	118	23	35	6.2	450	18	NA	2.9	3.57143	4.3	19.4	11	28	1500	1919.7	1917.4	23.3	0.93	7	2017	Literatures	Huang et al. (2017)
Natural	Broadleaved	119.7	25.5	118	23	35	13.34	450	18	NA	2.9	3.57143	4.3	19.4	11	28	1500	1919.7	1917.4	22.9	0.61	7	2017	Literatures	Huang et al. (2017)
Natural	Broadleaved	108.366	23.45	1115	20	15	43.8	450	18	NA	1.84762	14.4599	4.74932	15.1	5.8	21.9	2630	1635.1	1984	16.3	1.7	10	2012	Literatures	Xie et al. （2013）
Natural	Broadleaved	108.366	23.45	1115	20	5	43.8	450	12	NA	1.84762	14.4599	4.74932	15.1	5.8	21.9	2630	1635.1	1984	13.8	1.4	10	2012	Literatures	Xie et al. （2013）
Natural	Broadleaved	108.366	23.45	1115	20	30	38.6	450	22	NA	1.84762	14.4599	4.74932	15.1	5.8	21.9	2630	1635.1	1984	13.3	1.2	10	2012	Literatures	Xie et al. （2013）
Natural	Broadleaved	107.5	23.1	530	23	30	29.6	450	30	NA	1.37868	15.1778	4.73523	21	13.2	26.6	1400	1500	1734	15.97	0.66	11	2017	Literatures	Xie et al. （2013）
Natural	Broadleaved	107.5	23.1	530	43	5	11.5	450	41.5	S	1.37868	15.1778	4.73523	21	13.2	26.6	1400	1500	1734	15.93	0.73	11	2017	Literatures	Xie et al. （2013）
Natural	Broadleaved	107.5	23.1	530	23	20	28.5	450	30	N	1.37868	15.1778	4.73523	21	13.2	26.6	1400	1500	1734	17.23	0.66	11	2017	Literatures	Xie et al. （2013）
Natural	Broadleaved	107.5	23.1	530	23	30	30.3	450	30	E	1.37868	15.1778	4.73523	21	13.2	26.6	1400	1500	1734	17.89	0.66	11	2017	Literatures	Xie et al. （2013）
Natural	Broadleaved	107.5	23.1	530	23	30	29.6	450	30	W	1.37868	15.1778	4.73523	21	13.2	26.6	1400	1500	1734	13.23	0.58	11	2017	Literatures	Xie et al. （2013）
Natural	Broadleaved	103.7	23.1	1775	25	20	6.2	450	20	NA	2.08711	13.9328	5.10129	14.3	2.1	26.7	1650	1731.74	1989	13.8738	1.56831	7	2019	Literatures	Xie et al. （2013）
Natural	Broadleaved	103.7	23.1	1774	28	40	13.34	450	25	NA	2.0864	13.9338	5.10123	14.3	2.1	26.7	1650	1731.69	1990	17.2878	1.68203	7	2019	Literatures	Xie et al. （2013）
Natural	Broadleaved	103.7	23.1	1765	26	NA	14.79	450	28.5	NA	2.07998	13.9428	5.10067	14.3	2.1	26.7	1650	1731.24	1991	17.1158	1.53726	7	2019	Literatures	Xie et al. （2013）
Natural	Broadleaved	107.5	23	330	1	20	61.4	450	41.5	N	1.23297	15.4157	4.71038	20.5	8.5	30.9	1400	1589.74	1180	17.23	0.66	11	2017	Literatures	Xie et al. （2013）
Natural	Broadleaved	107.5	23	330	1	5	43.8	450	30	E	1.23297	15.4157	4.71038	20.5	8.5	30.9	1400	1589.74	1180	17.89	0.66	11	2017	Literatures	Xie et al. （2013）
Natural	Broadleaved	107.5	23	330	1	30	50.7	450	30	S	1.23297	15.4157	4.71038	20.5	8.5	30.9	1400	1589.74	1180	15.93	0.73	11	2017	Literatures	Xie et al. （2013）
Natural	Broadleaved	107.5	23	330	1	5	43.6	450	41.5	W	1.23297	15.4157	4.71038	20.5	8.5	30.9	1400	1589.74	1180	13.23	0.58	11	2017	Literatures	Xie et al. （2013）
Natural	Broadleaved	101.25	21.933	600	16	15	25.2	450	41.5	NA	1.09778	15.5509	5.06955	21.7	10.5	31	1550	1660.65	1369	19.19	2.2	7	2011	Literatures	Dong et al. (2012）
Natural	Broadleaved	101.25	21.933	600	16	15	35.6688	450	41.5	NA	1.09778	15.5509	5.06955	21.7	10.5	31	1550	1660.65	1369	18.31	0.66	7	2011	Literatures	Dong et al. (2012）
Natural	Broadleaved	101.25	21.933	600	16	37.5	30	450	30	NA	1.09778	15.5509	5.06955	21.7	10.5	31	1550	1660.65	1369	28.82	1.7	7	2011	Literatures	Dong et al. (2012）
Natural	Broadleaved	101.25	21.933	600	16	15	38.535	450	35	NA	1.09778	15.5509	5.06955	21.7	10.5	31	1550	1660.65	1369	30.58	2.07	7	2011	Literatures	Dong et al. (2012）
Natural	Broadleaved	101.25	21.933	600	16	15	35.6688	450	30	NA	1.09778	15.5509	5.06955	21.7	10.5	31	1550	1660.65	1369	18.17	0.66	7	2011	Literatures	Dong et al. (2012）
Natural	Broadleaved	101.25	21.933	600	16	30	44.586	450	41.5	NA	1.09778	15.5509	5.06955	21.7	10.5	31	1550	1660.65	1369	11.8	0.54	7	2011	Literatures	Dong et al. (2012）
Natural	Broadleaved	101.25	21.933	600	16	5	27.707	450	41.5	NA	1.09778	15.5509	5.06955	21.7	10.5	31	1550	1660.65	1369	21.22	0.972871	7	2011	Literatures	Dong et al. (2012）
Natural	Broadleaved	101.25	21.933	600	16	30	34.0764	450	30	NA	1.09778	15.5509	5.06955	21.7	10.5	31	1550	1660.65	1369	20.15	0.61	7	2011	Literatures	Dong et al. (2012）
Natural	Broadleaved	101.25	21.933	600	16	15	10	450	35	NA	1.09778	15.5509	5.06955	21.7	10.5	31	1550	1660.65	1369	15.8	1.14695	7	2011	Literatures	Dong et al. (2012）
Natural	Broadleaved	101.25	21.933	600	16	20	29	450	41.5	NA	1.09778	15.5509	5.06955	21.7	10.5	31	1550	1660.65	1369	36.71	1.5	7	2011	Literatures	Dong et al. (2012）
Natural	Broadleaved	101.25	21.933	600	16	15	31.4	450	30	NA	1.09778	15.5509	5.06955	21.7	10.5	31	1550	1660.65	1369	15.57	1.36	7	2011	Literatures	Dong et al. (2012）
Natural	Broadleaved	101.25	21.933	600	16	30	22.6115	450	41.5	NA	1.09778	15.5509	5.06955	21.7	10.5	31	1550	1660.65	1369	25.8	1.48	7	2011	Literatures	Dong et al. (2012）
Natural	Broadleaved	101.25	21.933	600	16	20	30.3	450	30	NA	1.09778	15.5509	5.06955	21.7	10.5	31	1550	1660.65	1369	17.83	0.48	7	2011	Literatures	Dong et al. (2012）
Natural	Broadleaved	101.25	21.933	600	16	5	33.9	450	30	NA	1.09778	15.5509	5.06955	21.7	10.5	31	1550	1660.65	1369	18.93	0.53	7	2011	Literatures	Dong et al. (2012）
Natural	Broadleaved	101.25	21.933	600	16	15	32.4841	450	30	NA	1.09778	15.5509	5.06955	21.7	10.5	31	1550	1660.65	1369	11.89	1.37512	7	2011	Literatures	Dong et al. (2012）
Natural	Broadleaved	101.25	21.933	600	16	5	10.828	450	30	NA	1.09778	15.5509	5.06955	21.7	10.5	31	1550	1660.65	1369	17.73	0.76	7	2011	Literatures	Dong et al. (2012）
Natural	Broadleaved	101.25	21.933	600	16	15	27.707	450	41.5	NA	1.09778	15.5509	5.06955	21.7	10.5	31	1550	1660.65	1369	20.65	1.04	7	2011	Literatures	Dong et al. (2012）
Natural	Broadleaved	108.95	19.1	100	2	15	43.6	450	20	NA	1.02191	17.1268	4.10397	22.5	9.8	30.8	2553	1371.9	2015	15.1	0.6	7	2012	Literatures	Dong et al. (2012）
Planted	Broadleaved	81.1	43.8	1800	1	1	3.2	1250	35	NA	0.72	1.17	8.8	10.3	-7	24.7	301.6	3000	1550	36.33	1.66	8	2020	Literatures	Xu et al. (2021)
Planted	Broadleaved	81.1	43.8	1800	1	1	3.2	1250	32	NA	0.72	1.17	8.8	10.3	-7	24.7	301.6	3000	1550	19.78	0.665935	8	2020	Literatures	Xu et al. (2021)
Planted	Broadleaved	81.1	43.8	1800	1	1	3.2	1250	37	NA	0.72	1.17	8.8	10.3	-7	24.7	301.6	3000	1550	34.2	1.83875	8	2020	Literatures	Xu et al. (2021)
Planted	Broadleaved	81.1	43.8	1800	1	1	3.2	1250	33	NA	0.72	1.17	8.8	10.3	-7	24.7	301.6	3000	1550	36.55	1.83875	8	2020	Literatures	Xu et al. (2021)
Planted	Broadleaved	81.1	43.8	1800	1	1	3.2	1250	37	NA	0.72	1.17	8.8	10.3	-7	24.7	301.6	3000	1550	36.33	2.3	8	2020	Literatures	Xu et al. (2021)
Planted	Broadleaved	81.1	43.8	1800	1	1	3.2	1250	33	NA	0.72	1.17	8.8	10.3	-7	24.7	301.6	3000	1550	34.2	2.3	8	2020	Literatures	Xu et al. (2021)
Planted	Broadleaved	81.1	43.8	1800	1	1	3.2	1250	33	NA	0.72	1.17	8.8	10.3	-7	24.7	301.6	3000	1550	19.78	0.665935	8	2020	Literatures	Xu et al. (2021)
Planted	Broadleaved	81.1	43.8	1800	1	1	3.2	1250	35	NA	0.72	1.17	8.8	10.3	-7	24.7	301.6	3000	1550	34.2	2.3	8	2020	Literatures	Xu et al. (2021)
Planted	Broadleaved	81.1	43.8	1800	1	1	3.2	1250	35	NA	0.72	1.17	8.8	10.3	-7	24.7	301.6	3000	1550	19.78	0.665935	8	2020	Literatures	Xu et al. (2021)
Planted	Broadleaved	81.1	43.8	1800	1	1	3.2	1250	37	NA	0.72	1.17	8.8	10.3	-7	24.7	301.6	3000	1550	39.97	1.1	8	2020	Literatures	Xu et al. (2021)
Planted	Broadleaved	81.1	43.8	1800	1	1	3.2	1250	32	NA	0.72	1.17	8.8	10.3	-7	24.7	301.6	3000	1550	36.33	1.1	8	2020	Literatures	Xu et al. (2021)
Planted	Broadleaved	81.1	43.8	1800	1	1	3.2	1250	33	NA	0.72	1.17	8.8	10.3	-7	24.7	301.6	3000	1550	39.97	1.66	8	2020	Literatures	Xu et al. (2021)
Planted	Broadleaved	81.1	43.8	1800	1	1	3.2	1250	35	NA	0.72	1.17	8.8	10.3	-7	24.7	301.6	3000	1550	39.97	1.1	8	2020	Literatures	Xu et al. (2021)
Planted	Broadleaved	81.1	43.8	1800	1	1	3.2	1250	42	NA	0.72	1.17	8.8	10.3	-7	24.7	301.6	3000	1550	39.97	1.66	8	2020	Literatures	Xu et al. (2021)
Planted	Broadleaved	81.1	43.8	1800	1	1	3.2	1250	33	NA	0.72	1.17	8.8	10.3	-7	24.7	301.6	3000	1550	34.2	1.66	8	2020	Literatures	Xu et al. (2021)
Planted	Broadleaved	81.1	43.8	1800	1	1	3.2	1250	33	NA	0.72	1.17	8.8	10.3	-7	24.7	301.6	3000	1550	19.78	0.665935	8	2020	Literatures	Xu et al. (2021)
Planted	Broadleaved	81.1	43.8	1800	1	1	3.2	1250	32	NA	0.72	1.17	8.8	10.3	-7	24.7	301.6	3000	1550	36.33	1.66	8	2020	Literatures	Xu et al. (2021)
Planted	Broadleaved	81.1	43.8	1800	1	1	3.2	1250	37	NA	0.72	1.17	8.8	10.3	-7	24.7	301.6	3000	1550	36.55	1.1	8	2020	Literatures	Xu et al. (2021)
Planted	Broadleaved	81.1	43.8	1800	1	1	3.2	1250	33	NA	0.72	1.17	8.8	10.3	-7	24.7	301.6	3000	1550	36.55	1.1	8	2020	Literatures	Xu et al. (2021)
Planted	Broadleaved	81.1	43.8	1800	1	1	3.2	1250	33	NA	0.72	1.17	8.8	10.3	-7	24.7	301.6	3000	1550	36.33	1.83875	8	2020	Literatures	Xu et al. (2021)
Planted	Broadleaved	81.1	43.8	1800	1	1	3.2	1250	32	NA	0.72	1.17	8.8	10.3	-7	24.7	301.6	3000	1550	36.55	1.83875	8	2020	Literatures	Xu et al. (2021)
Planted	Broadleaved	81.1	43.8	1800	1	1	3.2	1250	33	NA	0.72	1.17	8.8	10.3	-7	24.7	301.6	3000	1550	19.78	0.665935	8	2020	Literatures	Xu et al. (2021)
Planted	Broadleaved	81.1	43.8	1800	1	1	3.2	1250	35	NA	0.72	1.17	8.8	10.3	-7	24.7	301.6	3000	1550	35.87	1.1	8	2020	Literatures	Xu et al. (2021)
Planted	Broadleaved	81.1	43.8	1800	1	1	3.2	1250	32	NA	0.72	1.17	8.8	10.3	-7	24.7	301.6	3000	1550	19.78	0.665935	8	2020	Literatures	Xu et al. (2021)
Planted	Broadleaved	81.1	43.8	1800	1	1	3.2	1250	33	NA	0.72	1.17	8.8	10.3	-7	24.7	301.6	3000	1550	36.55	2.3	8	2020	Literatures	Xu et al. (2021)
Planted	Broadleaved	81.1	43.8	1800	1	1	3.2	1250	35	NA	0.72	1.17	8.8	10.3	-7	24.7	301.6	3000	1550	36.55	1.83875	8	2020	Literatures	Xu et al. (2021)
Planted	Broadleaved	81.1	43.8	1800	1	1	3.2	1250	32	NA	0.72	1.17	8.8	10.3	-7	24.7	301.6	3000	1550	34.2	1.66	8	2020	Literatures	Xu et al. (2021)
Planted	Broadleaved	81.1	43.8	1800	1	1	3.2	1250	32	NA	0.72	1.17	8.8	10.3	-7	24.7	301.6	3000	1550	36.55	1.66	8	2020	Literatures	Xu et al. (2021)
Planted	Broadleaved	81.1	43.8	1800	1	1	3.2	1250	42	NA	0.72	1.17	8.8	10.3	-7	24.7	301.6	3000	1550	36.33	2.3	8	2020	Literatures	Xu et al. (2021)
Planted	Broadleaved	81.1	43.8	1800	1	1	3.2	1250	42	NA	0.72	1.17	8.8	10.3	-7	24.7	301.6	3000	1550	35.87	1.83875	8	2020	Literatures	Xu et al. (2021)
Planted	Broadleaved	81.1	43.8	1800	1	1	3.2	1250	35	NA	0.72	1.17	8.8	10.3	-7	24.7	301.6	3000	1550	36.55	1.83875	8	2020	Literatures	Xu et al. (2021)
Planted	Broadleaved	81.1	43.8	1800	1	1	3.2	1250	35	NA	0.72	1.17	8.8	10.3	-7	24.7	301.6	3000	1550	34.2	2.3	8	2020	Literatures	Xu et al. (2021)
Planted	Broadleaved	81.1	43.8	1800	1	1	3.2	1250	33	NA	0.72	1.17	8.8	10.3	-7	24.7	301.6	3000	1550	19.78	0.665935	8	2020	Literatures	Xu et al. (2021)
Planted	Broadleaved	81.1	43.8	1800	1	1	3.2	1250	32	NA	0.72	1.17	8.8	10.3	-7	24.7	301.6	3000	1550	36.55	2.3	8	2020	Literatures	Xu et al. (2021)
Planted	Broadleaved	81.1	43.8	1800	1	1	3.2	1250	37	NA	0.72	1.17	8.8	10.3	-7	24.7	301.6	3000	1550	36.33	1.1	8	2020	Literatures	Xu et al. (2021)
Planted	Broadleaved	81.1	43.8	1800	1	1	3.2	1250	33	NA	0.72	1.17	8.8	10.3	-7	24.7	301.6	3000	1550	36.55	1.83875	8	2020	Literatures	Xu et al. (2021)
Planted	Broadleaved	81.1	43.8	1800	1	1	3.2	1250	42	NA	0.72	1.17	8.8	10.3	-7	24.7	301.6	3000	1550	35.87	1.83875	8	2020	Literatures	Xu et al. (2021)
Planted	Broadleaved	81.1	43.8	1800	1	1	3.2	1250	32	NA	0.72	1.17	8.8	10.3	-7	24.7	301.6	3000	1550	35.87	1.1	8	2020	Literatures	Xu et al. (2021)
Planted	Broadleaved	82.5	40.8	875	1	40	22.58	500	35	NA	0.964708	8.1112	8.84125	10.4	-11.8	30.8	48.5	3075	1998.4	36.33	1.83875	7	2017	Literatures	Xu et al. (2021)
Planted	Broadleaved	82.5	40.8	875	1	40	22.58	500	37	NA	0.964708	8.1112	8.84125	10.4	-11.8	30.8	48.5	3075	1998.4	19.78	0.665935	7	2017	Literatures	Xu et al. (2021)
Natural	Coniferous	115.8	40.5	1048	1	75	21.58	1050	32	WS	3.731	7.41429	5.72	9.2	-8.6	22.9	493	2300	1770	18.326	0.982961	7	2016	Authors	unpbulished
Planted	Coniferous	115.8	40.5	804	1	47	18.949	876	20	NA	6.165	8.98571	6.03	9.2	-8.6	22.9	493	2300	1770	14.8835	0.96759	7	2016	Authors	unpbulished
Natural	Coniferous	115.8	40.5	1100	1	75	30.2548	450	30	NA	3.38	9.9	6.26	9.2	-8.6	22.9	493	2300	1770	8.18386	0.971703	7	2016	Authors	unpbulished
Planted	Coniferous	115.8	40.5	890	1	47	15.2866	876	15	NA	3.933	8.14286	7.31	9.2	-8.6	22.9	493	2300	1770	14.492	1.87856	7	2017	Authors	unpbulished
Natural	Coniferous	115.8	40.5	1100	1	75	10.828	450	30	NA	4.329	8.88571	7.57	9.2	-8.6	22.9	493	2300	1770	13.4023	0.375011	7	2016	Authors	unpbulished
Planted	Coniferous	115.8	40.5	804	1	47	16.4013	876	20	NA	2.603	5.98571	6.08	9.2	-8.6	22.9	493	2300	1770	8.22514	1.34616	7	2016	Authors	unpbulished
Planted	Coniferous	115.8	40.5	890	1	47	20.7006	876	15	NA	6.165	8.98571	6.03	9.2	-8.6	22.9	493	2300	1770	11.9065	1.39907	7	2016	Authors	unpbulished
Natural	Coniferous	115.8	40.5	890	1	75	21.6561	876	15	NA	6.48	11.0714	6.83	9.2	-8.6	22.9	493	2300	1770	14.063	1.46638	7	2016	Authors	unpbulished
Natural	Coniferous	115.8	40.5	804	1	75	14.3312	876	20	NA	4.365	7.85714	7.21	9.2	-8.6	22.9	493	2300	1770	11.4268	1.53307	7	2016	Authors	unpbulished
Planted	Coniferous	115.8	40.5	804	1	47	22.9299	876	20	NA	3.854	8.02857	5.75	9.2	-8.6	22.9	493	2300	1770	15.102	2.13348	7	2016	Authors	unpbulished
Planted	Coniferous	115.8	40.5	804	1	47	9.87261	876	20	NA	5.514	11.3429	5.32	9.2	-8.6	22.9	493	2300	1770	16.1759	0.84	7	2016	Authors	unpbulished
Natural	Coniferous	115.8	40.5	1100	1	75	13.0573	450	30	NA	5.514	11.3429	5.32	9.2	-8.6	22.9	493	2300	1770	12.332	1.18678	7	2016	Authors	unpbulished
Planted	Coniferous	115.8	40.5	1072	1	47	14.06	1425	29	WS	6.165	8.98571	6.03	9.2	-8.6	22.9	493	2300	1770	15.1261	2.77698	7	2016	Authors	unpbulished
Natural	Coniferous	115.8	40.5	804	1	75	15.7643	876	20	NA	4.055	7.27143	5.75	9.2	-8.6	22.9	493	2300	1770	16.5847	2.57791	7	2016	Authors	unpbulished
Natural	Coniferous	115.8	40.5	1100	1	75	18.7898	450	30	NA	4.383	9.4	5.54	9.2	-8.6	22.9	493	2300	1770	14.598	1.04959	7	2016	Authors	unpbulished
Planted	Coniferous	115.8	40.5	804	1	47	22.9299	876	20	NA	3.854	8.02857	5.75	9.2	-8.6	22.9	493	2300	1770	13.0972	1.88736	7	2016	Authors	unpbulished
Planted	Coniferous	115.8	40.5	804	1	47	14.6497	876	20	NA	4.717	13.5	5.6	9.2	-8.6	22.9	493	2300	1770	15.483	1.2789	7	2017	Authors	unpbulished
Planted	Coniferous	115.8	40.5	1090	1	18	25.29	750	32	WS	3.629	6.07143	6.14	9.2	-8.6	22.9	493	2300	1770	11.748	0.9	6	2019	Authors	unpbulished
Planted	Coniferous	115.8	40.5	1100	1	47	26.1146	450	30	NA	3.532	8.02857	5.94	9.2	-8.6	22.9	493	2300	1770	15.3584	1.26477	7	2016	Authors	unpbulished
Planted	Coniferous	115.8	40.5	890	1	47	8.9172	876	15	NA	3.419	8.44286	6.05	9.2	-8.6	22.9	493	2300	1770	16.3503	1.22593	7	2016	Authors	unpbulished
Planted	Coniferous	115.8	40.5	890	1	14	15.2866	876	15	NA	4.329	8.88571	7.57	9.2	-8.6	22.9	493	2300	1770	22.92	2.3	6	2018	Authors	unpbulished
Planted	Coniferous	115.8	40.5	804	1	47	14.0127	876	20	NA	6.165	8.98571	6.03	9.2	-8.6	22.9	493	2300	1770	13.4526	1.88611	7	2016	Authors	unpbulished
Natural	Coniferous	115.8	40.5	1100	1	75	30.2548	450	30	NA	2.908	6.6	5.93	9.2	-8.6	22.9	493	2300	1770	9.59042	2.70145	7	2016	Authors	unpbulished
Natural	Coniferous	115.8	40.5	1100	1	75	38.535	450	30	NA	2.603	5.98571	6.08	9.2	-8.6	22.9	493	2300	1770	14.6161	1.79471	7	2016	Authors	unpbulished
Natural	Coniferous	115.8	40.5	804	1	75	20.3822	876	20	NA	1.314	5.37143	6.47	9.2	-8.6	22.9	493	2300	1770	17.4005	0.873253	7	2016	Authors	unpbulished
Natural	Coniferous	115.8	40.5	804	1	75	21.9745	876	20	NA	4.053	6.04286	6	9.2	-8.6	22.9	493	2300	1770	13.4828	2.21933	7	2016	Authors	unpbulished
Natural	Coniferous	115.8	40.5	804	1	75	16.879	876	20	NA	6.48	11.0714	6.83	9.2	-8.6	22.9	493	2300	1770	28.3479	1.95528	7	2016	Authors	unpbulished
Natural	Coniferous	115.8	40.5	1093	1	75	15.95	925	37	ES	4.365	7.85714	7.21	9.2	-8.6	22.9	493	2300	1770	15.3844	1.2	7	2016	Authors	unpbulished
Natural	Coniferous	115.8	40.5	1100	1	75	38.8535	450	30	NA	3.38	9.9	6.26	9.2	-8.6	22.9	493	2300	1770	16.9918	0.985986	7	2016	Authors	unpbulished
Natural	Coniferous	115.8	40.5	804	1	75	22.293	876	20	NA	3.149	6.07143	5.87	9.2	-8.6	22.9	493	2300	1770	16.8971	1.62148	7	2016	Authors	unpbulished
Planted	Coniferous	115.8	40.5	890	1	47	18.1529	876	15	NA	5.514	11.3429	5.32	9.2	-8.6	22.9	493	2300	1770	14.9507	1.30132	7	2016	Authors	unpbulished
Natural	Coniferous	115.8	40.5	1100	1	30	19.7452	450	30	NA	4.472	10.6429	5.9	9.2	-8.6	22.9	493	2300	1770	15.1	0.95	9	2007	Authors	unpbulished
Planted	Coniferous	115.8	40.5	1100	1	47	22.6115	450	30	NA	4.329	8.88571	7.57	9.2	-8.6	22.9	493	2300	1770	13.1568	2.05903	7	2016	Authors	unpbulished
Planted	Coniferous	115.8	40.5	890	1	18	15.2866	876	15	NA	4.717	13.5	5.6	9.2	-8.6	22.9	493	2300	1770	12.334	0.85	6	2019	Authors	unpbulished
Natural	Coniferous	115.8	40.5	804	1	75	19.4268	876	20	NA	4.365	7.85714	7.21	9.2	-8.6	22.9	493	2300	1770	9.42933	0.419018	7	2016	Authors	unpbulished
Planted	Coniferous	115.8	40.5	1100	1	47	20.7006	450	30	NA	3.991	8.61429	5.68	9.2	-8.6	22.9	493	2300	1770	16.8233	1.21233	7	2016	Authors	unpbulished
Planted	Coniferous	115.8	40.5	793	1	47	12.95	1750	35	WS	3.854	8.02857	5.75	9.2	-8.6	22.9	493	2300	1770	12.3781	2.34322	7	2016	Authors	unpbulished
Natural	Coniferous	115.8	40.5	923	1	75	14.21	1875	29	WS	3.38	9.9	6.26	9.2	-8.6	22.9	493	2300	1770	16.7947	1.40462	7	2016	Authors	unpbulished
Natural	Coniferous	115.8	40.5	890	1	75	8.9172	876	15	NA	4.472	10.6429	5.9	9.2	-8.6	22.9	493	2300	1770	13.8086	1.18678	7	2016	Authors	unpbulished
Planted	Coniferous	115.8	40.5	890	1	47	20.0637	876	15	NA	3.38	9.9	6.26	9.2	-8.6	22.9	493	2300	1770	17.6035	1.32438	7	2016	Authors	unpbulished
Planted	Coniferous	115.8	40.5	804	1	47	18.949	876	20	NA	6.165	8.98571	6.03	9.2	-8.6	22.9	493	2300	1770	8.935	1.83875	7	2016	Authors	unpbulished
Planted	Coniferous	115.8	40.5	1100	1	47	34.0764	450	30	NA	3.761	9.5	5.64	9.2	-8.6	22.9	493	2300	1770	6.13593	1.57381	7	2016	Authors	unpbulished
Planted	Coniferous	115.8	40.5	890	1	47	25.1592	876	15	NA	3.854	8.02857	5.75	9.2	-8.6	22.9	493	2300	1770	17.7792	1.97691	7	2016	Authors	unpbulished
Planted	Coniferous	115.8	40.5	804	1	47	14.3312	876	20	NA	1.314	5.37143	6.47	9.2	-8.6	22.9	493	2300	1770	10.4462	1.16306	7	2016	Authors	unpbulished
Planted	Coniferous	115.8	40.5	1100	1	47	19.7452	450	30	NA	4.717	13.5	5.6	9.2	-8.6	22.9	493	2300	1770	14.8143	1.10734	7	2016	Authors	unpbulished
Natural	Coniferous	115.8	40.5	804	1	75	13.3758	876	20	NA	3.731	7.41429	5.72	9.2	-8.6	22.9	493	2300	1770	17.2534	1.402	7	2016	Authors	unpbulished
Planted	Coniferous	115.8	40.5	804	1	47	15.2866	876	20	NA	2.831	8.15714	6.28	9.2	-8.6	22.9	493	2300	1770	9.7542	1.52397	7	2016	Authors	unpbulished
Natural	Coniferous	115.8	40.5	1100	1	75	22.6115	450	30	NA	2.831	8.15714	6.28	9.2	-8.6	22.9	493	2300	1770	13.511	1.12018	7	2016	Authors	unpbulished
Planted	Coniferous	115.8	40.5	1100	1	47	38.535	450	30	NA	4.383	9.4	5.54	9.2	-8.6	22.9	493	2300	1770	14.6075	0.992952	7	2016	Authors	unpbulished
Natural	Coniferous	115.8	40.5	922	1	75	12.35	1525	33	WS	4.383	9.4	5.54	9.2	-8.6	22.9	493	2300	1770	13.0867	1.83291	7	2016	Authors	unpbulished
Planted	Coniferous	115.8	40.5	804	1	47	12.4204	876	20	NA	4.472	10.6429	5.9	9.2	-8.6	22.9	493	2300	1770	14.449	2.38575	7	2016	Authors	unpbulished
Planted	Coniferous	115.8	40.5	804	1	47	15.2866	876	20	NA	2.831	8.15714	6.28	9.2	-8.6	22.9	493	2300	1770	17.3476	2.44378	7	2016	Authors	unpbulished
Planted	Coniferous	115.8	40.5	1100	1	47	12.4204	450	30	NA	3.419	8.44286	6.05	9.2	-8.6	22.9	493	2300	1770	18.2226	1.61329	7	2016	Authors	unpbulished
Natural	Coniferous	115.8	40.5	1100	1	75	26.4331	450	30	NA	4.365	7.85714	7.21	9.2	-8.6	22.9	493	2300	1770	15.8952	1.76159	7	2016	Authors	unpbulished
Planted	Coniferous	115.8	40.5	804	1	47	14.3312	876	20	NA	4.383	9.4	5.54	9.2	-8.6	22.9	493	2300	1770	15.9551	3.08879	7	2016	Authors	unpbulished
Natural	Coniferous	115.8	40.5	1100	1	75	20.0637	450	30	NA	2.831	8.15714	6.28	9.2	-8.6	22.9	493	2300	1770	13.1571	1.9352	7	2016	Authors	unpbulished
Planted	Coniferous	115.8	40.5	923	1	47	22.01	1025	11	ES	2.831	8.15714	6.28	9.2	-8.6	22.9	493	2300	1770	18.9569	0.850586	7	2016	Authors	unpbulished
Natural	Coniferous	115.8	40.5	1100	1	75	29.2994	450	30	NA	4.383	9.4	5.54	9.2	-8.6	22.9	493	2300	1770	13.3949	0.95	7	2016	Authors	unpbulished
Planted	Coniferous	115.8	40.5	804	1	47	21.6561	876	20	NA	3.629	6.07143	6.14	9.2	-8.6	22.9	493	2300	1770	13.3533	1.30961	7	2016	Authors	unpbulished
Planted	Coniferous	115.8	40.5	804	1	47	18.4713	876	20	NA	3.731	7.41429	5.72	9.2	-8.6	22.9	493	2300	1770	10	1.1	7	2010	Authors	unpbulished
Planted	Coniferous	115.8	40.5	1100	1	18	28.3439	450	30	NA	3.299	9.31429	5.9	9.2	-8.6	22.9	493	2300	1770	17.2	1.65739	6	2019	Authors	unpbulished
Planted	Coniferous	115.8	40.5	1100	1	47	14.3312	450	30	NA	4.365	7.85714	7.21	9.2	-8.6	22.9	493	2300	1770	12.9412	1.57947	7	2016	Authors	unpbulished
Planted	Coniferous	115.8	40.5	890	1	47	17.5159	876	15	NA	4.717	13.5	5.6	9.2	-8.6	22.9	493	2300	1770	14.1385	1.33124	7	2016	Authors	unpbulished
Planted	Coniferous	115.8	40.5	890	1	47	8.28025	876	15	NA	4.055	7.27143	5.75	9.2	-8.6	22.9	493	2300	1770	15.7267	0.806317	7	2016	Authors	unpbulished
Natural	Coniferous	115.8	40.5	1100	1	75	26.1146	450	30	NA	5.514	11.3429	5.32	9.2	-8.6	22.9	493	2300	1770	17.2461	1.34193	7	2016	Authors	unpbulished
Natural	Coniferous	115.8	40.5	804	1	75	21.6561	876	20	NA	3.629	6.07143	6.14	9.2	-8.6	22.9	493	2300	1770	14.0253	1.2468	7	2016	Authors	unpbulished
Natural	Coniferous	115.8	40.5	1100	1	75	44.586	450	30	NA	6.48	11.0714	6.83	9.2	-8.6	22.9	493	2300	1770	12.9493	1.14695	7	2016	Authors	unpbulished
Natural	Coniferous	115.8	40.5	1100	1	75	24.8408	450	30	NA	2.603	5.98571	6.08	9.2	-8.6	22.9	493	2300	1770	17.4013	0.932627	7	2016	Authors	unpbulished
Planted	Coniferous	115.8	40.5	890	1	47	19.7452	876	15	NA	2.908	6.6	5.93	9.2	-8.6	22.9	493	2300	1770	18.8907	3.1893	7	2016	Authors	unpbulished
Natural	Coniferous	115.8	40.5	874	1	75	22.01	1125	21	WS	4.365	7.85714	7.21	9.2	-8.6	22.9	493	2300	1770	17.3155	1.30132	7	2016	Authors	unpbulished
Planted	Coniferous	115.8	40.5	804	1	47	16.242	876	20	NA	3.943	8.84286	5.83	9.2	-8.6	22.9	493	2300	1770	13.7713	1.08	7	2016	Authors	unpbulished
Planted	Coniferous	115.8	40.5	890	1	47	20.3822	876	15	NA	3.943	8.84286	5.83	9.2	-8.6	22.9	493	2300	1770	14.668	0.904846	7	2016	Authors	unpbulished
Planted	Coniferous	115.8	40.5	804	1	47	17.8344	876	20	NA	4.329	8.88571	7.57	9.2	-8.6	22.9	493	2300	1770	15.9532	0.754819	7	2016	Authors	unpbulished
Natural	Coniferous	115.8	40.5	1100	1	75	25.7962	450	30	NA	3.731	7.41429	5.72	9.2	-8.6	22.9	493	2300	1770	13.3289	0.857022	7	2016	Authors	unpbulished
Natural	Coniferous	115.8	40.5	1100	1	75	29.2994	450	30	NA	3.532	8.02857	5.94	9.2	-8.6	22.9	493	2300	1770	8.76403	1.60328	7	2016	Authors	unpbulished
Planted	Coniferous	115.8	40.5	1100	1	47	21.6561	450	30	NA	3.38	9.9	6.26	9.2	-8.6	22.9	493	2300	1770	13.9468	1.12455	7	2016	Authors	unpbulished
Planted	Coniferous	115.8	40.5	1100	1	47	24.8408	450	30	NA	6.165	8.98571	6.03	9.2	-8.6	22.9	493	2300	1770	11.3788	1.44359	7	2016	Authors	unpbulished
Planted	Coniferous	115.8	40.5	1100	1	47	20.0637	450	30	NA	4.055	7.27143	5.75	9.2	-8.6	22.9	493	2300	1770	22.2165	1.43958	7	2016	Authors	unpbulished
Natural	Coniferous	115.8	40.5	1100	1	75	21.0191	450	30	NA	2.603	5.98571	6.08	9.2	-8.6	22.9	493	2300	1770	9.6806	2.3	7	2016	Authors	unpbulished
Natural	Coniferous	115.8	40.5	1100	1	75	27.707	450	30	NA	3.918	9.18571	6.03	9.2	-8.6	22.9	493	2300	1770	16.8022	2.59026	7	2016	Authors	unpbulished
Planted	Coniferous	115.8	40.5	1100	1	47	22.6115	450	30	NA	3.731	7.41429	5.72	9.2	-8.6	22.9	493	2300	1770	17.321	0.890596	7	2016	Authors	unpbulished
Natural	Coniferous	115.8	40.5	890	1	75	19.7452	876	15	NA	2.908	6.6	5.93	9.2	-8.6	22.9	493	2300	1770	15.792	0.53	7	2016	Authors	unpbulished
Planted	Coniferous	115.8	40.5	890	1	47	12.7389	876	15	NA	3.991	8.61429	5.68	9.2	-8.6	22.9	493	2300	1770	13.9746	1.59628	7	2016	Authors	unpbulished
Natural	Coniferous	115.8	40.5	1100	1	20	16.5605	450	30	NA	3.761	9.5	5.64	9.2	-8.6	22.9	493	2300	1770	10.2	1.2	9	2007	Authors	unpbulished
Natural	Coniferous	115.8	40.5	890	1	75	8.28025	876	15	NA	3.991	8.61429	5.68	9.2	-8.6	22.9	493	2300	1770	14.1579	1.54646	7	2016	Authors	unpbulished
Planted	Coniferous	115.8	40.5	804	1	19	21.9745	876	20	NA	4.053	6.04286	6	9.2	-8.6	22.9	493	2300	1770	18.18	1.03	6	2019	Authors	unpbulished
Planted	Coniferous	115.8	40.5	1100	1	47	10.828	450	30	NA	3.918	9.18571	6.03	9.2	-8.6	22.9	493	2300	1770	10.3536	1.22203	7	2016	Authors	unpbulished
Natural	Coniferous	115.8	40.5	1100	1	75	21.9745	450	30	NA	4.717	13.5	5.6	9.2	-8.6	22.9	493	2300	1770	12.8693	1.06374	7	2016	Authors	unpbulished
Planted	Coniferous	115.8	40.5	890	1	47	19.7452	876	15	NA	4.383	9.4	5.54	9.2	-8.6	22.9	493	2300	1770	12.2829	1.31369	7	2016	Authors	unpbulished
Natural	Coniferous	115.8	40.5	804	1	75	22.293	876	20	NA	3.149	6.07143	5.87	9.2	-8.6	22.9	493	2300	1770	13.6491	1.87623	7	2016	Authors	unpbulished
Planted	Coniferous	115.8	40.5	890	1	47	10.828	876	15	NA	3.38	9.9	6.26	9.2	-8.6	22.9	493	2300	1770	12.6398	2.05001	7	2016	Authors	unpbulished
Planted	Coniferous	115.8	40.5	890	1	47	26.7516	876	15	NA	6.48	11.0714	6.83	9.2	-8.6	22.9	493	2300	1770	16.5284	1.53307	7	2016	Authors	unpbulished
Natural	Coniferous	115.8	40.5	890	1	75	19.9045	876	15	NA	3.943	8.84286	5.83	9.2	-8.6	22.9	493	2300	1770	14.0595	1.22981	7	2016	Authors	unpbulished
Planted	Coniferous	115.8	40.5	804	1	47	16.4013	876	20	NA	2.603	5.98571	6.08	9.2	-8.6	22.9	493	2300	1770	13.6224	1.31684	7	2016	Authors	unpbulished
Planted	Coniferous	115.8	40.5	1100	1	47	13.6943	450	30	NA	3.532	8.02857	5.94	9.2	-8.6	22.9	493	2300	1770	15.1179	2.04141	7	2016	Authors	unpbulished
Planted	Coniferous	115.8	40.5	890	1	47	16.879	876	15	NA	3.918	9.18571	6.03	9.2	-8.6	22.9	493	2300	1770	14.8063	0.75	7	2016	Authors	unpbulished
Planted	Coniferous	115.8	40.5	1100	1	47	30.5732	450	30	NA	4.472	10.6429	5.9	9.2	-8.6	22.9	493	2300	1770	7.54575	1.1	7	2016	Authors	unpbulished
Natural	Coniferous	115.8	40.5	890	1	75	19.1083	876	15	NA	2.796	6.55714	5.83	9.2	-8.6	22.9	493	2300	1770	18.288	1.73361	7	2016	Authors	unpbulished
Natural	Coniferous	115.8	40.5	1100	1	75	24.8408	450	30	NA	4.365	7.85714	7.21	9.2	-8.6	22.9	493	2300	1770	7.17575	0.790894	7	2016	Authors	unpbulished
Natural	Coniferous	115.8	40.5	804	1	5	14.0127	876	20	NA	3.761	9.5	5.64	9.2	-8.6	22.9	493	2300	1770	12.1	0.8	9	2007	Authors	unpbulished
Planted	Coniferous	115.8	40.5	890	1	47	19.9045	876	15	NA	3.731	7.41429	5.72	9.2	-8.6	22.9	493	2300	1770	13.2918	2.22801	7	2016	Authors	unpbulished
Planted	Coniferous	115.8	40.5	890	1	47	20.3822	876	15	NA	3.198	6.75714	7.25	9.2	-8.6	22.9	493	2300	1770	14.1155	1.9894	7	2016	Authors	unpbulished
Natural	Coniferous	115.8	40.5	1100	1	75	26.4331	450	30	NA	3.213	8.15714	5.66	9.2	-8.6	22.9	493	2300	1770	14.5811	1.53552	7	2016	Authors	unpbulished
Planted	Coniferous	115.8	40.5	890	1	47	15.2866	876	15	NA	1.314	5.37143	6.47	9.2	-8.6	22.9	493	2300	1770	18.7744	0.942627	7	2016	Authors	unpbulished
Natural	Coniferous	115.8	40.5	1100	1	15	20.7006	450	30	NA	3.943	8.84286	5.83	9.2	-8.6	22.9	493	2300	1770	10.1	2.1	9	2007	Authors	unpbulished
Natural	Coniferous	115.8	40.5	890	20	15	20.3822	876	15	NA	2.603	5.98571	6.08	9.2	-8.6	22.9	493	2300	1770	18.9	0.78	7	2017	Authors	unpbulished
Natural	Coniferous	115.8	40.5	1100	1	75	35.6688	450	30	NA	3.943	8.84286	5.83	9.2	-8.6	22.9	493	2300	1770	14.8606	1.50951	7	2016	Authors	unpbulished
Planted	Coniferous	115.8	40.5	804	1	47	16.242	876	20	NA	3.943	8.84286	5.83	9.2	-8.6	22.9	493	2300	1770	20.8282	2.14714	7	2016	Authors	unpbulished
Natural	Coniferous	115.8	40.5	804	1	75	9.07643	876	20	NA	3.918	9.18571	6.03	9.2	-8.6	22.9	493	2300	1770	14.2138	2.47393	7	2016	Authors	unpbulished
Natural	Coniferous	115.8	40.5	804	1	75	14.0127	876	20	NA	3.198	6.75714	7.25	9.2	-8.6	22.9	493	2300	1770	13.4067	1.0605	7	2016	Authors	unpbulished
Planted	Coniferous	115.8	40.5	890	1	19	17.5159	876	15	NA	3.299	9.31429	5.9	9.2	-8.6	22.9	493	2300	1770	10.9	1.3	6	2019	Authors	unpbulished
Planted	Coniferous	115.8	40.5	1100	1	47	21.9745	450	30	NA	6.48	11.0714	6.83	9.2	-8.6	22.9	493	2300	1770	15.3371	0.984141	7	2016	Authors	unpbulished
Planted	Coniferous	115.8	40.5	1100	1	47	25.7962	450	30	NA	3.918	9.18571	6.03	9.2	-8.6	22.9	493	2300	1770	13.6674	2.21756	7	2016	Authors	unpbulished
Planted	Coniferous	115.8	40.5	1100	1	47	14.9682	450	30	NA	1.314	5.37143	6.47	9.2	-8.6	22.9	493	2300	1770	15.3537	1.82849	7	2016	Authors	unpbulished
Natural	Coniferous	115.8	40.5	1100	1	15	21.0191	450	30	NA	4.383	9.4	5.54	9.2	-8.6	22.9	493	2300	1770	11.9	1.2	9	2007	Literatures	Sun et al. (2018)
Natural	Coniferous	115.8	40.5	804	1	15	16.5605	876	20	NA	3.933	8.14286	7.31	9.2	-8.6	22.9	493	2300	1770	7.1	1.8	9	2007	Literatures	Sun et al. (2018)
Planted	Coniferous	115.8	40.5	1100	1	19	25.4777	450	30	NA	6.48	11.0714	6.83	9.2	-8.6	22.9	493	2300	1770	10.9	1.1	6	2007	Literatures	Sun et al. (2018)
Natural	Coniferous	115.8	40.5	804	1	15	17.8344	876	20	NA	4.329	8.88571	7.57	9.2	-8.6	22.9	493	2300	1770	11.4	0.8	9	2007	Literatures	Sun et al. (2018)
Natural	Coniferous	115.8	40.5	804	1	5	13.3758	876	20	NA	3.299	9.31429	5.9	9.2	-8.6	22.9	493	2300	1770	12.3	1.3	9	2007	Literatures	Sun et al. (2018)
Natural	Coniferous	115.8	40.5	804	1	30	22.6115	876	20	NA	2.796	6.55714	5.83	9.2	-8.6	22.9	493	2300	1770	10.1	2.4	9	2007	Literatures	Sun et al. (2018)
Natural	Coniferous	115.8	40.5	890	1	20	20.3822	876	15	NA	4.383	9.4	5.54	9.2	-8.6	22.9	493	2300	1770	7.8	2.3	9	2007	Literatures	Sun et al. (2018)
Natural	Coniferous	115.8	40.5	804	1	45	18.4713	876	20	NA	3.198	6.75714	7.25	9.2	-8.6	22.9	493	2300	1770	14.06	1.48	8	2017	Literatures	Gao et al. (2018)
Planted	Coniferous	115.8	40.5	890	1	14	16.879	876	15	NA	3.629	6.07143	6.14	9.2	-8.6	22.9	493	2300	1770	11.4	0.95	5	2018	Literatures	Gao et al. (2018)
Natural	Coniferous	115.8	40.5	1100	1	35	16.242	450	30	NA	3.419	8.44286	6.05	9.2	-8.6	22.9	493	2300	1770	14.25	1.53	8	2017	Literatures	Gao et al. (2018)
Natural	Coniferous	115.8	40.5	804	2	20	18.4713	876	20	NA	3.198	6.75714	7.25	9.2	-8.6	22.9	493	2300	1770	28.9661	1.52575	7	2018	Literatures	Gao et al. (2018)
Natural	Coniferous	115.8	40.5	890	8	120	12.7389	876	15	NA	3.213	8.15714	5.66	9.2	-8.6	22.9	493	2300	1770	14.13	1.11	7	2012	Literatures	Gao et al. (2018)
Natural	Coniferous	115.8	40.5	1100	7	15	30.5732	450	30	NA	4.717	13.5	5.6	9.2	-8.6	22.9	493	2300	1770	15.7	1.04496	7	2014	Literatures	Gao et al. (2018)
Natural	Coniferous	115.8	40.5	804	7	15	9.87261	876	20	NA	3.943	8.84286	5.83	9.2	-8.6	22.9	493	2300	1770	13	0.966846	7	2014	Literatures	Gao et al. (2018)
Natural	Coniferous	115.8	40.5	1100	3	30	25.7962	450	30	NA	4.329	8.88571	7.57	9.2	-8.6	22.9	493	2300	1770	22.335	1.76633	7	2018	Literatures	Gao et al. (2018)
Natural	Coniferous	115.8	40.5	1100	1	25	25.4777	450	30	NA	1.314	5.37143	6.47	9.2	-8.6	22.9	493	2300	1770	14.45	1.58	8	2017	Literatures	Gao et al. (2018)
Natural	Coniferous	115.8	40.5	804	8	80	14.6497	876	20	NA	4.717	13.5	5.6	9.2	-8.6	22.9	493	2300	1770	15.56	1.31	7	2012	Literatures	Gao et al. (2018)
Planted	Coniferous	115.8	40.5	890	1	14	14.6497	876	15	NA	3.532	8.02857	5.94	9.2	-8.6	22.9	493	2300	1770	11.6	0.99	5	2018	Literatures	Gao et al. (2018)
Natural	Coniferous	115.8	40.5	1100	8	120	13.0573	450	30	NA	3.198	6.75714	7.25	9.2	-8.6	22.9	493	2300	1770	14.68	1.1	7	2012	Literatures	Gao et al. (2018)
Planted	Coniferous	115.8	40.5	804	1	14	10.3503	876	20	NA	2.603	5.98571	6.08	9.2	-8.6	22.9	493	2300	1770	10.9	0.85	5	2018	Literatures	Gao et al. (2018)
Natural	Coniferous	115.8	40.5	804	1	15	10.5096	876	20	NA	3.933	8.14286	7.31	9.2	-8.6	22.9	493	2300	1770	13.14	1.72	8	2017	Literatures	Gao et al. (2018)
Planted	Broadleaved	116.46	39.9	80	1	NA	0.408	500	0	NA	1.98033	9.24798	6.10382	12.1	-5	26	644	2200	1325	15	0.99	9	2014	Literatures	Gao et al. (2018)
Planted	Broadleaved	116.46	39.9	80	1	NA	0.408	500	0	NA	1.98033	9.24798	6.10382	12.1	-5	26	644	2200	1325	17.2	0.9	9	2014	Literatures	Gao et al. (2018)
Planted	Broadleaved	116.46	39.9	80	1	NA	0.408	500	0	NA	1.98033	9.24798	6.10382	12.1	-5	26	644	2200	1325	19.5	0.94	9	2014	Literatures	Gao et al. (2018)
Planted	Broadleaved	116.46	39.9	80	1	NA	0.408	500	0	NA	1.98033	9.24798	6.10382	12.1	-5	26	644	2200	1325	19.5	0.68	9	2014	Literatures	Gao et al. (2018)
Planted	Broadleaved	102.9	38.6	1380	1	50	18.2	500	32	NA	1.7	0.12	8.42	7.7	-2.5	23.1	115.2	2700	1057	26.01	1.21	7	2018	Literatures	Zheng et al. (2021)
Planted	Broadleaved	102.9	38.6	1380	1	40	17.14	500	35	NA	0.5	0.65	9.04	7.7	-2.5	23.1	115.2	2700	1057	38.21	1.59	7	2018	Literatures	Zheng et al. (2021)
Planted	Broadleaved	102.9	38.6	1380	1	13	22.58	500	33	NA	0.4	0.6	9.03	7.7	-2.5	23.1	115.2	2700	1057	36.33	1.42	7	2018	Literatures	Zheng et al. (2021)
Planted	Broadleaved	102.9	38.6	1380	1	4	18.2	500	37	NA	0.3	0.9	8.86	7.7	-2.5	23.1	115.2	2700	1057	37.28	1.67	7	2018	Literatures	Zheng et al. (2021)
Planted	Broadleaved	102.9	38.6	1380	1	50	18.2	500	42	NA	1.7	0.12	8.42	7.7	-2.5	23.1	115.2	2700	1057	26.79	1.24	7	2018	Literatures	Zheng et al. (2021)
Planted	Broadleaved	102.9	38.6	1380	1	40	23.61	500	42	NA	0.5	0.65	9.04	7.7	-2.5	23.1	115.2	2700	1057	39.97	1.62	7	2018	Literatures	Zheng et al. (2021)
Planted	Broadleaved	102.9	38.6	1380	1	13	23.61	500	42	NA	0.4	0.6	9.03	7.7	-2.5	23.1	115.2	2700	1057	38.46	1.46	7	2018	Literatures	Zheng et al. (2021)
Planted	Broadleaved	102.9	38.6	1380	1	4	18.2	500	37	NA	0.3	0.9	8.86	7.7	-2.5	23.1	115.2	2700	1057	40.25	1.83	7	2018	Literatures	Zheng et al. (2021)
Planted	Broadleaved	102.9	38.6	1380	1	50	17.14	500	42	NA	1.7	0.12	8.42	7.7	-2.5	23.1	115.2	2700	1057	25.43	1.18	7	2018	Literatures	Zheng et al. (2021)
Planted	Broadleaved	102.9	38.6	1380	1	40	22.58	500	33	NA	0.5	0.65	9.04	7.7	-2.5	23.1	115.2	2700	1057	36.55	1.56	7	2018	Literatures	Zheng et al. (2021)
Planted	Broadleaved	102.9	38.6	1380	1	13	18.2	500	33	NA	0.4	0.6	9.03	7.7	-2.5	23.1	115.2	2700	1057	34.2	1.38	7	2018	Literatures	Zheng et al. (2021)
Planted	Broadleaved	102.9	38.6	1380	1	4	17.14	500	35	NA	0.3	0.9	8.86	7.7	-2.5	23.1	115.2	2700	1057	34.23	1.51	7	2018	Literatures	Zheng et al. (2021)
Planted	Broadleaved	102.9	38.5	1380	1	NA	22.58	500	35	NA	0.8	0.2	9.05	7.7	-2.5	23.1	115.2	2700	1057	40.58	1.64	7	2018	Literatures	Zheng et al. (2021)
Planted	Broadleaved	102.8	38.5	1380	1	30	18.2	500	35	NA	0.4	0.6	9.17	7.7	-2.5	23.1	115.2	2700	1057	32.61	1.47	7	2018	Literatures	Zheng et al. (2021)
Planted	Broadleaved	102.9	38.5	1380	1	NA	22.58	500	42	NA	0.8	0.6	9.05	7.7	-2.5	23.1	115.2	2700	1057	43.48	1.75	7	2018	Literatures	Zheng et al. (2021)
Planted	Broadleaved	102.8	38.5	1380	1	30	22.58	500	35	NA	0.4	0.6	9.17	7.7	-2.5	23.1	115.2	2700	1057	35.87	1.66	7	2018	Literatures	Zheng et al. (2021)
Planted	Broadleaved	102.9	38.5	1380	1	NA	17.14	500	42	NA	0.8	0.2	9.05	7.7	-2.5	23.1	115.2	2700	1057	37.78	1.53	7	2018	Literatures	Zheng et al. (2021)
Planted	Broadleaved	102.8	38.5	1380	1	30	22.58	500	32	NA	0.4	0.6	9.17	7.7	-2.5	23.1	115.2	2700	1057	29.54	1.28	7	2018	Literatures	Zheng et al. (2021)
Planted	Broadleaved	109.33	36.87	1314	1	50	22.63	500	35	N	2.43324	9.16462	6.34732	8.8	-3.2	29.5	505.3	2253.11	1500	10.8	1.05	7	2014	Literatures	Chai et al. (2018)
Planted	Broadleaved	109.351	36.85	1281	1	30	16.47	500	25	N	2.41009	9.20521	6.3412	8.8	-3.2	29.5	505.3	2250.17	1500	13.5	1.6	7	2014	Literatures	Chai et al. (2018)
Planted	Broadleaved	109.31	36.85	1086	1	40	19.1083	500	29	N	2.26897	9.40021	6.33213	8.8	-3.2	29.5	505.3	2241.12	1500	11.5	1.3	7	2014	Literatures	Chai et al. (2018)
Planted	Broadleaved	109.6	36.83	1278	1	17	4.73	500	0	S	2.41916	9.21581	6.31965	8.8	-5.7	18.9	500	2244.82	1500	27.63	1.92	8	2014	Literatures	Chai et al. (2018)
Planted	Broadleaved	109.6	36.83	1307	1	20	0.408	500	0	N	2.43986	9.18681	6.32146	8.8	-5.7	18.9	500	2246.27	1500	21.35	1.36	8	2014	Literatures	Chai et al. (2018)
Planted	Broadleaved	109.6	36.83	1287	1	19	3.2	500	0	S	2.42558	9.20681	6.32021	8.8	-5.7	18.9	500	2245.27	1500	26.78	1.87	8	2014	Literatures	Chai et al. (2018)
Planted	Broadleaved	109.6	36.83	1290	1	23	3.2	500	0	N	2.42772	9.20381	6.3204	8.8	-5.7	18.9	500	2245.42	1500	22.34	1.41	8	2014	Literatures	Chai et al. (2018)
Planted	Broadleaved	109.25	36.73	1112	1	10	16.35	500	26	N	2.28113	9.41978	6.32347	8.8	-3.2	29.5	505.3	2237.86	1500	11.2	1.2	7	2014	Literatures	Chai et al. (2018)
Planted	Broadleaved	109.35	36.66	1280	1	20	19.7452	500	25	N	2.40369	9.27837	6.31773	8.8	-3.2	29.5	505.3	2241.29	1500	12.3	1.4	7	2014	Literatures	Chai et al. (2018)
Natural	Coniferous	115.8	40.5	890	2	25	19.7452	876	15	NA	3.918	9.18571	6.03	9.2	-8.6	22.9	493	2300	1770	7.5	0.4	8	2010	Literatures	Chai et al. (2018)
Natural	Coniferous	115.8	40.5	890	2	25	26.1146	876	15	NA	3.149	6.07143	5.87	9.2	-8.6	22.9	493	2300	1770	7.5	0.4	8	2010	Literatures	Chai et al. (2018)
Natural	Coniferous	115.8	40.5	1100	2	37.5	14.9682	450	30	NA	2.908	6.6	5.93	9.2	-8.6	22.9	493	2300	1770	7.5	0.4	8	2010	Literatures	Chai et al. (2018)
Planted	Coniferous	115.8	40.5	1100	1	14	29.2994	450	30	NA	3.213	8.15714	5.66	9.2	-8.6	22.9	493	2300	1770	27.57	1.1	6	2018	Literatures	Chai et al. (2018)
Natural	Coniferous	115.8	40.5	804	1	5	9.07643	876	20	NA	2.831	8.15714	6.28	9.2	-8.6	22.9	493	2300	1770	13.92	1.91	8	2017	Literatures	Chai et al. (2018)
Planted	Coniferous	115.8	40.5	890	1	16	10.5096	876	15	NA	4.329	8.88571	7.57	9.2	-8.6	22.9	493	2300	1770	27.17	2.3	6	2018	Literatures	LI et al. （2020）
Planted	Coniferous	115.8	40.5	1100	1	16	35.6688	450	30	NA	3.991	8.61429	5.68	9.2	-8.6	22.9	493	2300	1770	22.92	2.3	6	2018	Literatures	LI et al. （2020）
Planted	Coniferous	115.8	40.5	890	1	19	10.5096	876	15	NA	4.055	7.27143	5.75	9.2	-8.6	22.9	493	2300	1770	23.8	1.66	6	2018	Literatures	LI et al. （2020）
Planted	Coniferous	115.8	40.5	1100	1	19	16.242	450	30	NA	3.299	9.31429	5.9	9.2	-8.6	22.9	493	2300	1770	27.57	1.63	6	2018	Literatures	LI et al. （2020）
Natural	Coniferous	115.8	40.5	890	1	75	18.1529	876	15	NA	3.299	9.31429	5.9	9.2	-8.6	22.9	493	2300	1770	15	1.5	7	2013	Literatures	LI et al. （2020）
Natural	Coniferous	115.8	40.5	1100	7	20	21.6561	450	30	NA	3.933	8.14286	7.31	9.2	-8.6	22.9	493	2300	1770	13.3	0.913234	7	2014	Literatures	LI et al. （2020）
Planted	Coniferous	115.8	40.5	1100	1	14	18.7898	450	30	NA	2.908	6.6	5.93	9.2	-8.6	22.9	493	2300	1770	21.35	1.83875	6	2018	Literatures	LI et al. （2020）
Planted	Coniferous	115.8	40.5	890	1	13	20.7006	876	15	NA	3.933	8.14286	7.31	9.2	-8.6	22.9	493	2300	1770	27.17	1.66	6	2018	Literatures	LI et al. （2020）
Planted	Broadleaved	103.4	36.03	1500	1	14	3.2	1867	3	NA	2.26	9.29761	6.70503	10.3	-2.3	23.2	327	2324.89	2589	27.17	1.63	6	2018	Literatures	LI et al. （2020）
Planted	Broadleaved	103.4	36.03	1500	1	17	16	1867	0	NA	2.26	9.29761	6.70503	10.3	-2.3	23.2	327	2324.89	2589	21.35	1.1	6	2018	Literatures	LI et al. （2020）
Planted	Broadleaved	103.4	36.03	1500	1	19	9.4	1867	0	NA	2.26	9.29761	6.70503	10.3	-2.3	23.2	327	2324.89	2589	22.92	1.66	6	2018	Literatures	LI et al. （2020）
Planted	Broadleaved	103.4	36.03	1500	1	14	12	2610	0	NA	2.26	9.29761	6.70503	10.3	-2.3	23.2	327	2324.89	2589	27.57	2.3	6	2018	Literatures	LI et al. （2020）
Planted	Broadleaved	103.4	36.03	1500	1	11	10	1867	0	NA	2.26	9.29761	6.70503	10.3	-2.3	23.2	327	2324.89	2589	21.35	1.66	6	2018	Literatures	LI et al. （2020）
Planted	Broadleaved	103.4	36.03	1500	1	16	12.37	2610	0	NA	2.26	9.29761	6.70503	10.3	-2.3	23.2	327	2324.89	2589	25.43	1.66	6	2018	Literatures	LI et al. （2020）
Planted	Broadleaved	103.4	36.03	1500	1	17	10	2610	0	NA	2.26	9.29761	6.70503	10.3	-2.3	23.2	327	2324.89	2589	27.57	1.83875	6	2018	Literatures	LI et al. （2020）
Planted	Broadleaved	103.4	36.03	1500	1	17	8	1867	3	NA	2.26	9.29761	6.70503	10.3	-2.3	23.2	327	2324.89	2589	22.92	1.1	6	2018	Literatures	LI et al. （2020）
Planted	Broadleaved	103.4	36.03	1500	1	19	16	1867	0	NA	2.26	9.29761	6.70503	10.3	-2.3	23.2	327	2324.89	2589	27.17	1.83875	6	2018	Literatures	LI et al. （2020）
Planted	Broadleaved	103.4	36.03	1500	1	14	12	1867	4	NA	2.26	9.29761	6.70503	10.3	-2.3	23.2	327	2324.89	2589	22.92	1.83875	6	2018	Literatures	LI et al. （2020）
Planted	Broadleaved	103.4	36.03	1500	1	14	12.37	2610	0	NA	2.26	9.29761	6.70503	10.3	-2.3	23.2	327	2324.89	2589	23.8	1.1	6	2018	Literatures	LI et al. （2020）
Planted	Broadleaved	103.4	36.03	1500	1	16	3.73	1867	0	NA	2.26	9.29761	6.70503	10.3	-2.3	23.2	327	2324.89	2589	21.35	2.3	6	2018	Literatures	LI et al. （2020）
Planted	Broadleaved	103.4	36.03	1500	1	14	12.37	1867	0	NA	2.26	9.29761	6.70503	10.3	-2.3	23.2	327	2324.89	2589	22.92	1.1	6	2018	Literatures	LI et al. （2020）
Planted	Broadleaved	103.4	36.03	1500	1	17	16	1867	0	NA	2.26	9.29761	6.70503	10.3	-2.3	23.2	327	2324.89	2589	23.8	1.83875	6	2018	Literatures	LI et al. （2020）
Planted	Broadleaved	103.4	36.03	1500	1	17	12.37	2610	0	NA	2.26	9.29761	6.70503	10.3	-2.3	23.2	327	2324.89	2589	23.8	1.1	6	2018	Literatures	LI et al. （2020）
Planted	Broadleaved	103.4	36.03	1500	1	14	3.2	2610	0	NA	2.26	9.29761	6.70503	10.3	-2.3	23.2	327	2324.89	2589	21.35	1.83875	6	2018	Literatures	LI et al. （2020）
Planted	Broadleaved	103.4	36.03	1500	1	14	12	1867	0	NA	2.26	9.29761	6.70503	10.3	-2.3	23.2	327	2324.89	2589	27.17	1.1	6	2018	Literatures	LI et al. （2020）
Planted	Broadleaved	103.4	36.03	1500	1	17	12	1867	0	NA	2.26	9.29761	6.70503	10.3	-2.3	23.2	327	2324.89	2589	27.57	1.83875	6	2018	Literatures	LI et al. （2020）
Planted	Broadleaved	103.4	36.03	1500	1	17	12	1867	4	NA	2.26	9.29761	6.70503	10.3	-2.3	23.2	327	2324.89	2589	23.8	1.66	6	2018	Literatures	LI et al. （2020）
Planted	Broadleaved	103.4	36.03	1500	1	18	12	1867	0	NA	2.26	9.29761	6.70503	10.3	-2.3	23.2	327	2324.89	2589	26.79	1.63	6	2018	Literatures	LI et al. （2020）
Planted	Broadleaved	103.4	36.03	1500	1	16	3.96	1867	0	NA	2.26	9.29761	6.70503	10.3	-2.3	23.2	327	2324.89	2589	27.17	1.83875	6	2018	Literatures	LI et al. （2020）
Planted	Broadleaved	103.4	36.03	1500	1	19	12.95	1867	0	NA	2.26	9.29761	6.70503	10.3	-2.3	23.2	327	2324.89	2589	27.57	1.66	6	2018	Literatures	LI et al. （2020）
Planted	Broadleaved	103.4	36.03	1500	1	17	12.37	1867	0	NA	2.26	9.29761	6.70503	10.3	-2.3	23.2	327	2324.89	2589	27.17	1.66	6	2018	Literatures	LI et al. （2020）
Planted	Broadleaved	103.4	36.03	1500	1	16	3.2	1867	0	NA	2.26	9.29761	6.70503	10.3	-2.3	23.2	327	2324.89	2589	27.17	1.1	6	2018	Literatures	LI et al. （2020）
Planted	Broadleaved	103.4	36.03	1500	1	17	16	1867	0	NA	2.26	9.29761	6.70503	10.3	-2.3	23.2	327	2324.89	2589	23.8	1.1	6	2018	Literatures	LI et al. （2020）
Planted	Broadleaved	103.4	36.03	1500	1	11	8	1867	4	NA	2.26	9.29761	6.70503	10.3	-2.3	23.2	327	2324.89	2589	27.57	1.1	6	2018	Literatures	LI et al. （2020）
Planted	Broadleaved	103.4	36.03	1500	1	19	13.63	1867	0	NA	2.26	9.29761	6.70503	10.3	-2.3	23.2	327	2324.89	2589	21.35	1.83875	6	2018	Literatures	LI et al. （2020）
Planted	Broadleaved	103.4	36.03	1500	1	17	16	1867	0	NA	2.26	9.29761	6.70503	10.3	-2.3	23.2	327	2324.89	2589	21.35	0.665935	6	2018	Literatures	LI et al. （2020）
Planted	Broadleaved	103.4	36.03	1500	1	11	3.73	1867	0	NA	2.26	9.29761	6.70503	10.3	-2.3	23.2	327	2324.89	2589	27.17	1.1	6	2018	Literatures	LI et al. （2020）
Planted	Broadleaved	103.4	36.03	1500	1	14	12	1867	0	NA	2.26	9.29761	6.70503	10.3	-2.3	23.2	327	2324.89	2589	27.17	1.63	6	2018	Literatures	LI et al. （2020）
Planted	Broadleaved	103.4	36.03	1500	1	14	12.37	1867	0	NA	2.26	9.29761	6.70503	10.3	-2.3	23.2	327	2324.89	2589	27.57	1.63	6	2018	Literatures	LI et al. （2020）
Planted	Broadleaved	103.4	36.03	1500	1	17	16	1867	0	NA	2.26	9.29761	6.70503	10.3	-2.3	23.2	327	2324.89	2589	27.17	1.66	6	2018	Literatures	LI et al. （2020）
Planted	Broadleaved	103.4	36.03	1500	1	14	12.37	1867	0	NA	2.26	9.29761	6.70503	10.3	-2.3	23.2	327	2324.89	2589	21.35	0.665935	6	2018	Literatures	LI et al. （2020）
Planted	Broadleaved	103.4	36.03	1500	1	11	10	1867	0	NA	2.26	9.29761	6.70503	10.3	-2.3	23.2	327	2324.89	2589	21.35	1.1	6	2018	Literatures	LI et al. （2020）
Planted	Broadleaved	103.4	36.03	1500	1	16	9.4	2610	0	NA	2.26	9.29761	6.70503	10.3	-2.3	23.2	327	2324.89	2589	22.92	0.665935	6	2018	Literatures	LI et al. （2020）
Planted	Broadleaved	103.4	36.03	1500	1	14	12	2610	0	NA	2.26	9.29761	6.70503	10.3	-2.3	23.2	327	2324.89	2589	23.8	1.83875	6	2018	Literatures	LI et al. （2020）
Planted	Broadleaved	103.4	36.03	1500	1	17	16	1867	0	NA	2.26	9.29761	6.70503	10.3	-2.3	23.2	327	2324.89	2589	23.8	2.3	6	2018	Literatures	LI et al. （2020）
Planted	Broadleaved	103.4	36.03	1500	1	14	16	1867	0	NA	2.26	9.29761	6.70503	10.3	-2.3	23.2	327	2324.89	2589	27.17	1.83875	6	2018	Literatures	LI et al. （2020）
Planted	Broadleaved	103.4	36.03	1500	1	14	16	1867	0	NA	2.26	9.29761	6.70503	10.3	-2.3	23.2	327	2324.89	2589	27.17	1.1	6	2018	Literatures	LI et al. （2020）
Planted	Broadleaved	103.4	36.03	1500	1	19	12.37	2610	0	NA	2.26	9.29761	6.70503	10.3	-2.3	23.2	327	2324.89	2589	22.92	1.66	6	2018	Literatures	LI et al. （2020）
Planted	Broadleaved	103.4	36.03	1500	1	17	14	1867	0	NA	2.26	9.29761	6.70503	10.3	-2.3	23.2	327	2324.89	2589	25.43	0.71	6	2018	Literatures	LI et al. （2020）
Planted	Broadleaved	103.4	36.03	1500	1	17	3.2	1867	3	NA	2.26	9.29761	6.70503	10.3	-2.3	23.2	327	2324.89	2589	21.35	0.665935	6	2018	Literatures	LI et al. （2020）
Planted	Broadleaved	103.4	36.03	1500	1	20	8	1867	3	NA	2.26	9.29761	6.70503	10.3	-2.3	23.2	327	2324.89	2589	22.92	1.83875	6	2018	Literatures	LI et al. （2020）
Planted	Broadleaved	103.4	36.03	1500	1	17	9.4	2610	0	NA	2.26	9.29761	6.70503	10.3	-2.3	23.2	327	2324.89	2589	23.8	1.1	6	2018	Literatures	LI et al. （2020）
Planted	Broadleaved	103.4	36.03	1500	1	16	12.37	1867	0	NA	2.26	9.29761	6.70503	10.3	-2.3	23.2	327	2324.89	2589	27.17	1.83875	6	2018	Literatures	LI et al. （2020）
Planted	Broadleaved	103.4	36.03	1500	1	17	3.2	1867	0	NA	2.26	9.29761	6.70503	10.3	-2.3	23.2	327	2324.89	2589	27.57	1.63	6	2018	Literatures	LI et al. （2020）
Planted	Broadleaved	103.4	36.03	1500	1	17	16	1867	4	NA	2.26	9.29761	6.70503	10.3	-2.3	23.2	327	2324.89	2589	21.35	2.3	6	2018	Literatures	LI et al. （2020）
Planted	Broadleaved	105.04	36.03	2025	1	18	3.96	500	20	S	2.71243	8.77261	6.61338	7.9	-3.1	20.8	315	2323.05	1800	19.5	2.5851	8	2017	Literatures	Chai et al. (2018)
Planted	Broadleaved	105.04	36.03	2025	1	18	3.73	500	17.5	N	2.71243	8.77261	6.61338	7.9	-3.1	20.8	315	2323.05	1800	11.1	1.83144	8	2017	Literatures	Chai et al. (2019)
Planted	Broadleaved	105.04	36.03	2025	1	14	3.2	500	17.5	NA	2.71243	8.77261	6.61338	7.9	-3.1	20.8	315	2323.05	1800	32	1.51	8	2017	Literatures	Chai et al. (2020)
Planted	Broadleaved	105.04	36.03	2025	1	17	3.2	500	23	NA	2.71243	8.77261	6.61338	7.9	-3.1	20.8	315	2323.05	1800	11.1	1.12455	8	2017	Literatures	Chai et al. (2021)
Planted	Broadleaved	105.04	36.03	2025	1	17	3.2	500	28	NA	2.71243	8.77261	6.61338	7.9	-3.1	20.8	315	2323.05	1800	18.2226	1.66025	8	2017	Literatures	Chai et al. (2022)
Planted	Broadleaved	116.6	30.5	1400	1	14	23.61	500	42	NA	0.11	1.2	4.85	15.4	3.2	22.4	1436	1916.6	917.4	10.9	1.04	7	2016	Literatures	Chai et al. (2023)
Planted	Broadleaved	116.6	30.5	1400	1	14	22.58	500	33	NA	0.11	1.2	4.85	15.4	3.2	22.4	1436	1916.6	917.4	11.1	1.07	7	2016	Literatures	Chai et al. (2024)
Planted	Broadleaved	120.16	30.18	1	5	13	13.63	500	0	NA	1.81113	13.0181	4.61677	16.4	6.4	31.4	1628	1690.59	1846.5	18.18	0.72	7	2013	Literatures	Hu et al. (2015)
Planted	Broadleaved	120.16	30.18	1	5	20	16.35	500	0	NA	1.81113	13.0181	4.61677	16.4	6.4	31.4	1628	1690.59	1846.5	8.626	0.58	7	2013	Literatures	Hu et al. (2015)
Planted	Broadleaved	120.16	30.18	1	5	33	9.87261	500	0	NA	1.81113	13.0181	4.61677	16.4	6.4	31.4	1628	1690.59	1846.5	11.748	0.63	7	2013	Literatures	Hu et al. (2015)
Planted	Broadleaved	120.16	30.18	1	5	33	13.08	500	0	NA	1.81113	13.0181	4.61677	16.4	6.4	31.4	1628	1690.59	1846.5	18.18	0.58	7	2013	Literatures	Hu et al. (2015)
Planted	Broadleaved	120.16	30.18	1	5	26	16.5605	500	0	NA	1.81113	13.0181	4.61677	16.4	6.4	31.4	1628	1690.59	1846.5	10.9	1.1	7	2013	Literatures	Hu et al. (2015)
Planted	Broadleaved	106.429	29.822	249	6	20	9.4	500	11	NA	1.32667	12.9061	5.62978	13.6	2.3	20.8	1143	1921.54	874	23.8	1.66	7	2010	Literatures	Hu et al. (2015)
Planted	Broadleaved	119.4	29.8	3.2	1	19	0.408	500	0	NA	1.76541	13.1602	4.6276	18.4	4.3	28.4	1378.5	1686.03	1534.2	17.84	1.64	8	2011	Literatures	Hu et al. (2015)
Planted	Broadleaved	119.4	29.8	3.2	1	14	0.408	500	0	NA	1.76541	13.1602	4.6276	18.4	4.3	28.4	1378.5	1686.03	1534.2	15.34	1.6	8	2011	Literatures	Hu et al. (2015)
Planted	Broadleaved	119.4	29.8	3.2	6	23	3.2	500	0	NA	1.76541	13.1602	4.6276	18.4	4.3	28.4	1378.5	1686.03	1534.2	18.18	0.92	8	2011	Literatures	Hu et al. (2015)
Natural	Coniferous	115.8	40.5	804	1	32.5	10.3503	876	20	NA	3.532	8.02857	5.94	9.2	-8.6	22.9	493	2300	1770	8.83	1.67	10	2008	Literatures	Hu et al. (2015)
Planted	Coniferous	115.8	40.5	804	1	16	10.5096	876	20	NA	3.213	8.15714	5.66	9.2	-8.6	22.9	493	2300	1770	27.17	1.63	6	2018	Literatures	Hu et al. (2015)
Planted	Broadleaved	119.62	29.12	18	2	33	3.73	500	0	NA	1.76624	13.4037	4.52779	17	6.5	32.2	1414	1651.35	1587	11.6	0.37	9	2018	Literatures	Hu et al. (2015)
Planted	Broadleaved	119.62	29.12	18	2	33	3.96	500	0	NA	1.76624	13.4037	4.52779	17	6.5	32.2	1414	1651.35	1587	11.6	0.37	9	2018	Literatures	Hu et al. (2015)
Planted	Broadleaved	114.62	27.66	167.8	1	14	12	876	0	NA	1.59287	13.8083	4.73604	16.8	2.9	30.8	1590.9	1676.55	1876.4	16.1	1.41	7	2014	Literatures	Hu et al. (2015)
Planted	Broadleaved	114.62	27.66	167.8	1	17	3.73	876	0	NA	1.59287	13.8083	4.73604	16.8	2.9	30.8	1590.9	1676.55	1876.4	17.4	1.83	7	2014	Literatures	Hu et al. (2015)
Planted	Broadleaved	114.62	27.66	167.8	1	14	3.2	876	0	NA	1.59287	13.8083	4.73604	16.8	2.9	30.8	1590.9	1676.55	1876.4	20.3	1.68	7	2014	Literatures	Hu et al. (2015)
Planted	Coniferous	128.1	42.4	853	1	16	38.6	625	4	E	3.24624	12.1286	5.96	3.3	-16.5	20.5	750	2200	1200	24.53	1.1	6	2018	Literatures	Hu et al. (2015)
Natural	Coniferous	87.46	43.48	2110	1	37.5	61.4	1600	41.5	NA	2.16069	5.85847	8.87331	2	-11.5	15.8	562	2975.17	1478.4	10.95	1.49	10	2008	Literatures	Hu et al. (2015)
Planted	Coniferous	87.46	43.48	2240	1	17	50.7	1267	30	NA	2.25347	5.72847	8.88143	2	-11.5	15.8	562	2981.67	1478.4	24.53	0.665935	6	2018	Literatures	Hu et al. (2015)
Planted	Coniferous	87.46	43.48	2045	1	17	50.7	2000	30	NA	2.1143	5.92347	8.86925	2	-11.5	15.8	562	2971.92	1478.4	8	0.4	7	2018	Literatures	Hu et al. (2015)
Natural	Coniferous	87.46	43.48	1962	1	42	38.6	1267	35	NA	2.05507	6.00647	8.86406	2	-11.5	15.8	562	2967.77	1478.4	9.81	1.25	10	2008	Literatures	Hu et al. (2015)
Natural	Coniferous	87.46	43.48	1850	1	37.5	43.8	2000	41.5	NA	1.97513	6.11847	8.85707	2	-11.5	15.8	562	2962.17	1478.4	8.69	1.88	10	2008	Literatures	Hu et al. (2015)
Planted	Coniferous	87.46	43.48	2300	1	14	43.6	1267	41.5	NA	2.2963	5.66847	8.88517	2	-11.5	15.8	562	2984.67	1478.4	27.17	2.3	6	2018	Literatures	Hu et al. (2015)
Planted	Coniferous	87.46	43.48	1757	1	33	61.4	2000	30	NA	1.90876	6.21147	8.85126	2	-11.5	15.8	562	2957.52	1478.4	13.3	1.18	5	2018	Literatures	Hu et al. (2015)
Planted	Coniferous	87.46	43.48	1622	1	33	61.4	1267	35	NA	1.81241	6.34647	8.84283	2	-11.5	15.8	562	2950.77	1478.4	13.7	1.12	5	2018	Literatures	Hu et al. (2015)
Planted	Broadleaved	117.6	26.7	160	1	6	8	1867	18	WN	0.9	22	5.05	18.5	5.4	22.4	1800	1796	775	24.52	1.1	7	2015	Literatures	Hu et al. (2015)
Planted	Broadleaved	117.6	26.7	160	1	6	10	1867	18	WN	0.9	22	5.05	18.5	5.4	22.4	1800	1796	775	24.53	1.18	7	2015	Literatures	Hu et al. (2015)
Planted	Broadleaved	117.6	26.7	160	1	6	12	1867	18	WN	0.9	22	5.05	18.5	5.4	22.4	1800	1796	775	27.57	1.41	7	2015	Literatures	Hu et al. (2015)
Planted	Broadleaved	117.6	26.7	160	1	6	14	1867	18	WN	0.9	22	5.05	18.5	5.4	22.4	1800	1796	775	27.17	1.36	7	2015	Literatures	Hu et al. (2015)
Planted	Broadleaved	117.6	26.7	160	1	6	16	1867	18	WN	0.9	22	5.05	18.5	5.4	22.4	1800	1796	775	22.92	1.24	7	2015	Literatures	Hu et al. (2015)
Planted	Broadleaved	111.5	26.2	650	1	13	12.6	901	0	NA	1.74584	13.8805	4.82241	18	5.2	34.2	1745	1686.15	1934	15.9	1.43	7	2017	Literatures	Hu et al. (2015)
Planted	Broadleaved	111.5	26.2	650	1	12	9.4	2610	0	NA	1.74584	13.8805	4.82241	18	5.2	34.2	1745	1686.15	1934	19.5	1.06	7	2017	Literatures	Hu et al. (2015)
Planted	Broadleaved	102.91	25.7	2100	1	1	23.61	500	33	NA	2.35871	12.6204	5.50288	15	5.6	20.8	1035	1882.53	879	23.8	1.1	8	2018	Literatures	Song et al. （2021）
Planted	Broadleaved	102.91	25.7	2100	1	1	24.94	500	32	NA	2.35871	12.6204	5.50288	15	5.6	20.8	1035	1882.53	879	23.8	2.3	8	2018	Literatures	Song et al. （2021）
Planted	Broadleaved	102.91	25.7	2100	2	1	21.03	500	42	NA	2.35871	12.6204	5.50288	15	5.6	20.8	1035	1882.53	879	23.8	1.83875	8	2018	Literatures	Song et al. （2021）
Planted	Broadleaved	102.91	25.7	2100	5	1	17.14	500	35	NA	2.35871	12.6204	5.50288	15	5.6	20.8	1035	1882.53	879	22.92	2.5851	8	2018	Literatures	Song et al. （2021）
Planted	Broadleaved	102.91	25.7	2100	2	1	18.28	500	37	NA	2.35871	12.6204	5.50288	15	5.6	20.8	1035	1882.53	879	22.92	2.3	8	2018	Literatures	Song et al. （2021）
Planted	Broadleaved	102.91	25.7	2100	2	1	17.43	500	33	NA	2.35871	12.6204	5.50288	15	5.6	20.8	1035	1882.53	879	27.57	1.97691	8	2018	Literatures	Song et al. （2021）
Planted	Broadleaved	102.91	25.7	2100	2	1	28.75	500	33	NA	2.35871	12.6204	5.50288	15	5.6	20.8	1035	1882.53	879	25.43	1.66	8	2018	Literatures	Song et al. （2021）
Planted	Broadleaved	102.91	25.7	2100	1	1	25.05	500	33	NA	2.35871	12.6204	5.50288	15	5.6	20.8	1035	1882.53	879	37.78	2.3	8	2018	Literatures	Song et al. （2021）
Planted	Broadleaved	102.91	25.7	2100	1	1	12.57	500	37	NA	2.35871	12.6204	5.50288	15	5.6	20.8	1035	1882.53	879	26.79	0.988996	8	2018	Literatures	Song et al. （2021）
Planted	Broadleaved	102.91	25.7	2100	1	1	6.24	500	33	NA	2.35871	12.6204	5.50288	15	5.6	20.8	1035	1882.53	879	21.35	1.88736	8	2018	Literatures	Song et al. （2021）
Planted	Broadleaved	102.91	25.7	2100	1	1	4.77	500	35	NA	2.35871	12.6204	5.50288	15	5.6	20.8	1035	1882.53	879	19.5	1.07	8	2018	Literatures	Song et al. （2021）
Planted	Broadleaved	102.91	25.7	2100	1	1	8.53	500	32	NA	2.35871	12.6204	5.50288	15	5.6	20.8	1035	1882.53	879	17.2	0.87387	8	2018	Literatures	Song et al. （2021）
Planted	Broadleaved	102.91	25.7	2100	1	1	16.47	500	35	NA	2.35871	12.6204	5.50288	15	5.6	20.8	1035	1882.53	879	26.78	1.99979	8	2018	Literatures	Song et al. （2021）
Planted	Broadleaved	102.91	25.7	2100	1	1	10.67	500	33	NA	2.35871	12.6204	5.50288	15	5.6	20.8	1035	1882.53	879	15.9	1.63705	8	2018	Literatures	Song et al. （2021）
Planted	Broadleaved	102.91	25.7	2100	1	1	5.53	500	37	NA	2.35871	12.6204	5.50288	15	5.6	20.8	1035	1882.53	879	19.5	1.4	8	2018	Literatures	Song et al. （2021）
Planted	Broadleaved	102.91	25.7	2100	1	1	19.03	500	32	NA	2.35871	12.6204	5.50288	15	5.6	20.8	1035	1882.53	879	27.63	1.73491	8	2018	Literatures	Song et al. （2021）
Planted	Broadleaved	102.91	25.7	2100	1	1	22.63	500	37	NA	2.35871	12.6204	5.50288	15	5.6	20.8	1035	1882.53	879	22.92	1.66	8	2018	Literatures	Song et al. （2021）
Planted	Broadleaved	102.91	25.7	2100	1	1	22.05	500	33	NA	2.35871	12.6204	5.50288	15	5.6	20.8	1035	1882.53	879	27.17	2.15052	8	2018	Literatures	Song et al. （2021）
Planted	Broadleaved	102.91	25.7	2100	1	1	14.44	500	37	NA	2.35871	12.6204	5.50288	15	5.6	20.8	1035	1882.53	879	24.52	2.09513	8	2018	Literatures	Song et al. （2021）
Planted	Broadleaved	102.91	25.7	2100	1	1	19.33	500	35	NA	2.35871	12.6204	5.50288	15	5.6	20.8	1035	1882.53	879	26.78	2.38575	8	2018	Literatures	Song et al. （2021）
Planted	Broadleaved	102.91	25.7	2100	1	1	14.47	500	33	NA	2.35871	12.6204	5.50288	15	5.6	20.8	1035	1882.53	879	24.52	1.59868	8	2018	Literatures	Song et al. （2021）
Planted	Broadleaved	102.91	25.7	2100	1	1	26.33	500	35	NA	2.35871	12.6204	5.50288	15	5.6	20.8	1035	1882.53	879	19.5	2.3	8	2018	Literatures	Song et al. （2021）
Planted	Broadleaved	102.91	25.7	2100	1	1	19.57	500	37	NA	2.35871	12.6204	5.50288	15	5.6	20.8	1035	1882.53	879	19.5	0.992952	8	2018	Literatures	Song et al. （2021）
Planted	Broadleaved	102.91	25.7	2100	1	1	16.92	500	35	NA	2.35871	12.6204	5.50288	15	5.6	20.8	1035	1882.53	879	32.61	2.3843	8	2018	Literatures	Song et al. （2021）
Planted	Coniferous	87.46	43.48	1505	1	33	50.7	1267	35	NA	1.7289	6.46347	8.83553	2	-11.5	15.8	562	2944.92	1478.4	13.1	1.15	5	2018	Literatures	Song et al. （2021）
Natural	Coniferous	87.46	43.48	1420	1	5	38.6	2000	30	NA	1.66824	6.54847	8.83022	2	-11.5	15.8	562	2940.67	1478.4	12.5	1.1	8	2010	Literatures	Song et al. （2021）
Natural	Coniferous	127.73	43.95	475	1	25	34.2	1267	24	NA	2.91653	7.31499	5.77401	3.8	-18.6	21.7	750	2225.47	435	12.5	1.1	8	2010	Literatures	Song et al. （2021）
Planted	Broadleaved	117.414	23.648	7	1	17	18.2	1500	3	NA	1.49158	15.4927	4.01813	20.8	6.9	32.5	1945	1433.93	1056	32	1.34	7	2018	Literatures	Song et al. （2021）
Planted	Broadleaved	117.403	23.638	5	1	17	17.4	1650	3	NA	1.48934	15.4985	4.0176	20.8	6.9	32.5	1945	1433.55	1056	17.2	0.85	7	2018	Literatures	Song et al. （2021）
Planted	Broadleaved	117.42	23.513	3	1	11	16.4	2250	4	NA	1.48501	15.5479	4.00074	20.8	6.9	32.5	1945	1427.34	1056	15	0.5	7	2018	Literatures	Song et al. （2021）
Natural	Coniferous	127.73	43.95	475	1	37.5	34.2	1267	18	NA	2.91653	7.31499	5.77401	3.8	-18.6	21.7	750	2225.47	435	12.5	1.1	8	2010	Literatures	Song et al. （2021）
Planted	Broadleaved	113.35	23.2	100	6	17	13.5	500	0	NA	1.5	15.2	5.3	21.2	6.8	28.6	1706	1300	893	19.2	1.3	8	2017	Literatures	He et al. (2019)
Planted	Broadleaved	113.35	23.2	100	6	19	15	500	0	NA	1.5	15.2	5.3	21.2	6.8	28.6	1706	1300	893	18.5	1.38	8	2017	Literatures	He et al. (2019)
Planted	Broadleaved	113.35	23.2	100	6	17	11.6	500	0	NA	1.5	15.2	5.3	21.2	6.8	28.6	1706	1300	893	20.7	1.32	8	2017	Literatures	He et al. (2019)
Planted	Broadleaved	113.35	23.2	100	6	19	17.37	500	0	NA	1.5	15.2	5.3	21.2	6.8	28.6	1706	1300	893	11.6	0.85	8	2017	Literatures	He et al. (2019)
Planted	Broadleaved	113.35	23.2	100	6	16	5.75	500	0	NA	1.5	15.2	5.3	21.2	6.8	28.6	1706	1300	893	10.4	0.58	8	2017	Literatures	He et al. (2019)
Planted	Broadleaved	113.35	23.2	100	6	32	19.2	500	0	NA	1.5	15.2	5.3	21.2	6.8	28.6	1706	1300	893	10.2	0.54	8	2017	Literatures	He et al. (2019)
Planted	Coniferous	127.73	43.95	475	1	14	34.2	1267	20	NA	2.91653	7.31499	5.77401	3.8	-18.6	21.7	750	2225.47	435	21.35	1.1	6	2018	Literatures	He et al. (2019)
Planted	Coniferous	121.3	49.6	840	1	26	29	1267	5	ES	1.23126	20	8.2	1.3	-10.5	14.3	378.5	2550	1917.4	11.9	1.21	5	2018	Literatures	He et al. (2019)
Planted	Coniferous	122.05	49.72	940	1	26	23.9	1267	21	ES	1.23126	20	8.2	1.3	-10.5	14.3	378.5	2550	1917.4	11.6	1.16	5	2018	Literatures	He et al. (2019)
Planted	Broadleaved	107	23	550	1	1	0.408	876	0	NA	1.36628	15.1958	4.76206	21.5	13.1	27.8	1296	1500	1572	15.9	2.31779	8	2019	Literatures	Peng et al. (2019)
Planted	Broadleaved	107	23	550	1	1	0.408	876	0	NA	1.36628	15.1958	4.76206	21.5	13.1	27.8	1296	1500	1572	15	1.15	8	2019	Literatures	Peng et al. (2019)
Planted	Broadleaved	107	23	550	1	1	0.408	876	0	NA	1.36628	15.1958	4.76206	21.5	13.1	27.8	1296	1500	1572	32	1.05	8	2019	Literatures	Peng et al. (2019)
Planted	Broadleaved	107	23	550	1	1	0.408	876	0	NA	1.36628	15.1958	4.76206	21.5	13.1	27.8	1296	1500	1572	17.2	2.04141	8	2019	Literatures	Peng et al. (2019)
Planted	Broadleaved	107	23	550	2	1	4.73	876	0	NA	1.36628	15.1958	4.76206	21.5	13.1	27.8	1296	1500	1572	15	1.75	8	2019	Literatures	Peng et al. (2019)
Planted	Broadleaved	107.8	22.8	79	1	1	8.53	500	33	NA	1.06212	15.7427	4.64723	21.6	12.8	28.2	1304	1500	876	11	1.07	7	2018	Literatures	Peng et al. (2019)
Planted	Broadleaved	107.8	22.8	79	1	17	23.61	1025	33	NA	1.06212	15.7427	4.64723	21.6	12.8	28.2	1304	1500	876	10.8	0.48	1	2019	Literatures	Peng et al. (2019)
Planted	Broadleaved	107.8	22.8	79	1	1	8.9172	500	33	NA	1.06212	15.7427	4.64723	21.6	12.8	28.2	1304	1500	876	14.2	0.91	7	2018	Literatures	Peng et al. (2019)
Planted	Broadleaved	107.8	22.8	79	1	17	18.2	1500	33	NA	1.06212	15.7427	4.64723	21.6	12.8	28.2	1304	1500	876	17.3	0.76	1	2019	Literatures	Peng et al. (2019)
Planted	Broadleaved	107.8	22.8	79	1	7	13.5	500	33	NA	1.06212	15.7427	4.64723	21.6	12.8	28.2	1304	1500	876	9.8	0.46	7	2018	Literatures	Peng et al. (2019)
Planted	Broadleaved	107.8	22.8	79	1	19	22.58	1025	32	NA	1.06212	15.7427	4.64723	21.6	12.8	28.2	1304	1500	876	10.3	0.37	1	2019	Literatures	Peng et al. (2019)
Planted	Broadleaved	107.8	22.8	79	1	1	4.77	500	35	NA	1.06212	15.7427	4.64723	21.6	12.8	28.2	1304	1500	876	11.8	0.56	7	2018	Literatures	Peng et al. (2019)
Planted	Broadleaved	107.8	22.8	79	1	14	18.2	901	32	NA	1.06212	15.7427	4.64723	21.6	12.8	28.2	1304	1500	876	11.2	0.89	1	2019	Literatures	Peng et al. (2019)
Planted	Broadleaved	107.8	22.8	79	1	6	13.63	500	35	NA	1.06212	15.7427	4.64723	21.6	12.8	28.2	1304	1500	876	10.5	0.67	7	2018	Literatures	Peng et al. (2019)
Planted	Broadleaved	107.8	22.8	79	1	17	22.58	1750	32	NA	1.06212	15.7427	4.64723	21.6	12.8	28.2	1304	1500	876	9.2	0.32	1	2019	Literatures	Peng et al. (2019)
Planted	Broadleaved	107.8	22.8	79	1	6	16.4	500	37	NA	1.06212	15.7427	4.64723	21.6	12.8	28.2	1304	1500	876	13.8	0.43	7	2018	Literatures	Peng et al. (2019)
Planted	Broadleaved	107.8	22.8	79	1	19	18.2	1750	33	NA	1.06212	15.7427	4.64723	21.6	12.8	28.2	1304	1500	876	14.1	1.9	1	2019	Literatures	Peng et al. (2019)
Planted	Broadleaved	108.3	22.7	120	1	7	3.73	500	0	NA	1.11212	15.7397	4.59949	21.6	12.8	28	1280	1551.58	1394	27.63	0.98	8	2019	Literatures	Zhang et al. (2019)
Planted	Broadleaved	108.3	22.7	120	1	7	3.2	500	0	NA	1.11212	15.7397	4.59949	21.6	12.8	28	1280	1551.58	1394	15.9	1.75	8	2019	Literatures	Zhang et al. (2019)
Planted	Broadleaved	108.3	22.7	120	1	7	3.2	500	0	NA	1.11212	15.7397	4.59949	21.6	12.8	28	1280	1551.58	1394	22.34	1.16	8	2019	Literatures	Zhang et al. (2019)
Planted	Broadleaved	108.3	22.7	120	1	7	3.2	500	0	NA	1.11212	15.7397	4.59949	21.6	12.8	28	1280	1551.58	1394	17.2	0.96	8	2019	Literatures	Zhang et al. (2019)
Planted	Broadleaved	108.3	22.7	120	1	7	3.2	500	0	NA	1.11212	15.7397	4.59949	21.6	12.8	28	1280	1551.58	1394	10.2	0.4	8	2019	Literatures	Zhang et al. (2019)
Planted	Broadleaved	108.3	22.7	120	1	7	3.2	500	0	NA	1.11212	15.7397	4.59949	21.6	12.8	28	1280	1551.58	1394	15	0.43	8	2019	Literatures	Zhang et al. (2019)
Planted	Broadleaved	108.3	22.7	120	1	7	3.2	500	0	NA	1.11212	15.7397	4.59949	21.6	12.8	28	1280	1551.58	1394	26.78	1.41	8	2019	Literatures	Zhang et al. (2019)
Planted	Broadleaved	108.3	22.7	120	1	7	3.2	500	0	NA	1.11212	15.7397	4.59949	21.6	12.8	28	1280	1551.58	1394	15.9	1.18	8	2019	Literatures	Zhang et al. (2019)
Planted	Broadleaved	108.3	22.7	120	1	7	3.2	500	0	NA	1.11212	15.7397	4.59949	21.6	12.8	28	1280	1551.58	1394	15.9	1.12	8	2019	Literatures	Zhang et al. (2019)
Planted	Broadleaved	108.3	22.7	120	1	7	4.83	500	0	NA	1.11212	15.7397	4.59949	21.6	12.8	28	1280	1551.58	1394	22.34	0.9	8	2019	Literatures	Zhang et al. (2019)
Planted	Broadleaved	108.3	22.7	120	1	7	3.2	500	0	NA	1.11212	15.7397	4.59949	21.6	12.8	28	1280	1551.58	1394	22.34	0.9	8	2019	Literatures	Zhang et al. (2019)
Planted	Broadleaved	108.3	22.7	120	1	7	3.2	500	0	NA	1.11212	15.7397	4.59949	21.6	12.8	28	1280	1551.58	1394	19.5	0.85	8	2019	Literatures	Zhang et al. (2019)
Planted	Coniferous	122.344	53.4683	290	1	26	43.8	1267	15	NA	0.6	1.15714	5.89	-5.5	-28.9	13.5	430	2446.4	1287	11.1	1.12	5	2018	Literatures	Zhang et al. (2019)
Planted	Coniferous	122.344	53.4683	290	2	20	43.8	1267	5	NA	0.6	1.15714	5.89	-5.5	-28.9	13.5	430	2446.4	1287	11.6	0.37	9	2018	Literatures	Zhang et al. (2019)
Planted	Coniferous	122.344	53.4683	290	2	13	37.5	2000	6	NA	0.6	1.15714	5.89	-5.5	-28.9	13.5	430	2446.4	1287	8.626	0.29	9	2018	Literatures	Zhang et al. (2019)
Natural	Coniferous	106.9	21.8	426	3	75	18.2	876	35	SW	1.23747	15.7754	4.61358	21.8	8.2	28.9	1475	1300	765	NA	0.65	7	2013	Literatures	Zhang et al. (2019)
Natural	Coniferous	106.9	21.8	426	2	120	16.47	500	37	SW	1.23747	15.7754	4.61358	21.8	8.2	28.9	1475	1300	765	NA	0.61	5	2019	Literatures	Zhang et al. (2019)
Natural	Coniferous	109.1	23.05	378	2	200	16.47	500	33	SE	1.34455	15.3488	4.59817	21.5	7.8	28.2	1477.8	1300	725	NA	1.7	5	2019	Literatures	Zhang et al. (2019)
Natural	Coniferous	109.1	23.05	378	2	130	16.47	876	32	SE	1.34455	15.3488	4.59817	21.5	7.8	28.2	1477.8	1300	725	NA	1.05536	5	2019	Literatures	Zhang et al. (2019)
Natural	Coniferous	119.7	25.5	95.2	4	75	6.2	450	19.5	NA	2	3	5	19.4	11	28	1500	1919.7	1917.4	NA	0.6	7	2013	Literatures	Zhang et al. (2019)
Natural	Broadleaved	122.18	42.78	250	1	30	43.6	450	5	NA	2.45818	7.9843	6.03642	5.6	-8.6	20.9	450	2254.84	1770	NA	1.22981	7	2013	Literatures	Zhang et al. (2019)
Natural	Broadleaved	122.18	42.78	250	1	5	50.7	450	5	NA	2.45818	7.9843	6.03642	5.6	-11.5	19.8	450	2254.84	1917.4	NA	0.4	7	2013	Literatures	Zhang et al. (2019)
Natural	Broadleaved	122.18	42.78	250	1	20	50.7	450	5	NA	2.45818	7.9843	6.03642	5.6	-8.6	21.6	450	2254.84	2312	NA	1.3	7	2013	Literatures	Zhang et al. (2019)
Natural	Coniferous	101.83	29.6666	2850	2	120	7.9	1267	30	NA	2.63	6.74	6.5	8.5	4.1	16.7	1387	2100	1893	NA	0.41	5	2019	Literatures	Zhang et al. (2019)
Natural	Coniferous	108.66	35.3	1480	1	15	50.7	450	31	5	2.47341	9.59483	6.21447	7	-7	16.8	600	2199.82	1256	NA	0.4	8	2013	Literatures	Zhang et al. (2019)
Natural	Coniferous	103.4	36.03	1500	2	30	10	1867	0	NA	2.26	9.29761	6.70503	10.3	-2.3	23.2	327	2324.89	2589	NA	1.30132	5	2019	Literatures	Zhang et al. (2019)
Natural	Coniferous	115.8	40.5	1100	2	75	28.6624	450	30	NA	5.514	11.3429	5.32	9.2	-8.6	22.9	493	2300	1770	NA	1.04626	5	2019	Literatures	Zhang et al. (2019)
Natural	Coniferous	115.8	40.5	1100	2	75	22.6115	450	30	NA	4.055	7.27143	5.75	9.2	-8.6	22.9	493	2300	1770	NA	0.53	5	2019	Literatures	Zhang et al. (2019)
Natural	Coniferous	115.8	40.5	890	1	15	14.0127	876	15	NA	4.053	6.04286	6	9.2	-8.6	22.9	493	2300	1770	NA	2.59026	8	2013	Literatures	Zhang et al. (2019)
Natural	Broadleaved	88.372	40.151	808.2	1	30	19.9	1600	30	NA	1.17612	8.42446	8.31135	10.7	-7.8	24.8	28.5	2739.53	2750	NA	1.58	7	2018	Literatures	Zhang et al. (2019)
Natural	Broadleaved	88.349	40.147	811.6	1	15	31.4	1267	35	NA	1.17734	8.42258	8.31281	10.7	-7.8	24.8	28.5	2739.9	2750	NA	2.575	7	2018	Literatures	Zhang et al. (2019)
Natural	Broadleaved	88.346	40.144	818.2	1	15	25.2	1267	30	NA	1.18182	8.41712	8.31308	10.7	-7.8	24.8	28.5	2740.14	2750	NA	1.8	7	2018	Literatures	Zhang et al. (2019)
Natural	Broadleaved	88.375	40.105	811.7	1	20	25.6	1267	41.5	NA	1.1774	8.43843	8.30566	10.7	-7.8	24.8	28.5	2737.51	2750	NA	2.1	7	2018	Literatures	Zhang et al. (2019)
Natural	Broadleaved	88.365	40.104	810.2	1	30	25.6	2000	41.5	NA	1.17582	8.44031	8.3062	10.7	-7.8	24.8	28.5	2737.56	2750	NA	2.5	7	2018	Literatures	Zhang et al. (2019)
Natural	Coniferous	115.8	40.5	1100	1	15	16.242	450	30	NA	3.918	9.18571	6.03	9.2	-8.6	22.9	493	2300	1770	NA	0.873253	8	2013	Literatures	Zhang et al. (2019)
Natural	Broadleaved	112.15	36.55	1563	3	NA	23.9	1267	24	NA	2.73513	9.03714	6.10937	6.2	-2.8	11.8	662	2202.36	1523	NA	1.3	7	2013	Literatures	Zhang et al. (2019)
Natural	Broadleaved	112.15	36.55	1563	3	NA	23.9	1267	24	NA	2.73513	9.03714	6.10937	6.2	-2.8	11.8	662	2202.36	1760	NA	1.4	7	2013	Literatures	Zhang et al. (2019)
Natural	Broadleaved	103.1	30.325	1800	2	15	14.79	2000	15	NA	2.27985	11.2919	5.83872	16.1	6.1	25.3	1732	2118.07	3911	NA	0.58	4	2013	Literatures	Zhang et al. (2019)
Natural	Broadleaved	103.1	30.325	1800	2	20	14.79	1267	4	NA	2.27985	11.2919	5.83872	16.1	6.1	25.3	1732	2118.07	3911	NA	0.88	4	2013	Literatures	Zhang et al. (2019)
Natural	Broadleaved	103.1	30.325	1800	3	15	14.79	1267	5	NA	2.27985	11.2919	5.83872	16.1	6.1	25.3	1732	2118.07	3911	NA	0.65	4	2013	Literatures	Zhang et al. (2019)
Natural	Broadleaved	103.1	30.325	1800	3	NA	14.79	1267	24	NA	2.27985	11.2919	5.83872	16.1	6.1	25.3	1732	2118.07	1893	NA	1.37512	4	2013	Literatures	Zhang et al. (2019)
Natural	Broadleaved	103.1	30.325	1800	3	NA	14.79	1267	30	NA	2.27985	11.2919	5.83872	16.1	6.1	25.3	1732	2118.07	1268	NA	2.04	4	2013	Literatures	Zhang et al. (2019)
Natural	Broadleaved	103.1	30.325	1800	1	NA	14.79	1600	15	NA	2.27985	11.2919	5.83872	16.1	6.1	25.3	1732	2118.07	3950	NA	0.32	4	2013	Literatures	Zhang et al. (2019)
Natural	Broadleaved	103.1	30.325	1800	1	37.5	14.79	1600	5	NA	2.27985	11.2919	5.83872	16.1	6.1	25.3	1732	2118.07	3950	NA	1.3	4	2013	Literatures	Zhang et al. (2019)
Natural	Broadleaved	103.1	30.325	1800	3	NA	14.79	1600	20	NA	2.27985	11.2919	5.83872	16.1	6.1	25.3	1732	2118.07	3950	NA	0.32	4	2013	Literatures	Zhang et al. (2019)
Natural	Broadleaved	103.1	30.325	1800	3	NA	14.79	1600	28	NA	2.27985	11.2919	5.83872	16.1	6.1	25.3	1732	2118.07	2086	NA	1.41	4	2013	Literatures	Zhang et al. (2019)
Natural	Broadleaved	103.1	30.325	1800	3	15	14.79	1267	5	NA	2.27985	11.2919	5.83872	16.1	6.1	25.3	1732	2118.07	3911	NA	0.65	4	2013	Literatures	Zhang et al. (2019)
Natural	Broadleaved	103.1	30.325	1800	1	15	17.1975	2000	4	NA	2.27985	11.2919	5.83872	16.1	6.1	25.3	1732	2118.07	3911	NA	0.58	4	2013	Literatures	Zhang et al. (2019)
Natural	Broadleaved	103.1	30.325	1800	1	40	10	1267	5	NA	2.27985	11.2919	5.83872	16.1	6.1	25.3	1732	2118.07	3911	NA	0.32	4	2013	Literatures	Zhang et al. (2019)
Natural	Broadleaved	103.1	30.325	1800	1	20	20.0637	2000	4	NA	2.27985	11.2919	5.83872	16.1	6.1	25.3	1732	2118.07	3911	NA	1.3	4	2013	Literatures	Zhang et al. (2019)
Natural	Broadleaved	103.1	30.325	1800	1	25	32.4841	1600	10	NA	2.27985	11.2919	5.83872	16.1	6.1	25.3	1732	2118.07	3911	NA	1.4	4	2013	Literatures	Zhang et al. (2019)
Natural	Broadleaved	103.1	30.325	1800	3	15	14.9682	1600	15	NA	2.27985	11.2919	5.83872	16.1	6.1	25.3	1732	2118.07	3950	NA	0.32	4	2013	Literatures	Zhang et al. (2019)
Natural	Broadleaved	110.67	30.2	598	1	21	38.6	450	25	NA	1.78798	12.4136	5.37653	12.8	4.8	19.5	1400	1883.93	1228	NA	0.32	7	2009	Literatures	Zhang et al. (2019)
Natural	Broadleaved	110.67	30.2	598	1	15	38.6	450	22	NA	1.78798	12.4136	5.37653	12.8	4.8	19.5	1400	1883.93	1228	NA	1.4	7	2009	Literatures	Zhang et al. (2019)
Natural	Broadleaved	110.67	30.2	598	1	20	43.6	450	20	NA	1.78798	12.4136	5.37653	12.8	4.8	19.5	1400	1883.93	1228	NA	0.88	7	2009	Literatures	Zhang et al. (2019)
Natural	Broadleaved	110.67	30.2	598	1	20	43.8	450	25	NA	1.78798	12.4136	5.37653	12.8	4.8	19.5	1400	1883.93	1228	NA	1.2	7	2009	Literatures	Zhang et al. (2019)
Natural	Broadleaved	110.67	30.2	598	1	15	43.8	450	18	NA	1.78798	12.4136	5.37653	12.8	4.8	19.5	1400	1883.93	1228	NA	1.2	7	2009	Literatures	Zhang et al. (2019)
Natural	Broadleaved	117.52	30.02	314	1	NA	39.6	450	32	S	1.90464	12.7659	4.81684	11.8	3.3	27.3	1973	1744.01	550	NA	1.525	7	2017	Literatures	Zhang et al. (2019)
Natural	Broadleaved	103.05	29.97	1040	1	20	10	2000	30	NA	1.73543	12.0589	5.95384	14	-0.2	26.5	1774.3	2025.86	1945.6	NA	1.48	7	2018	Literatures	Zhang et al. (2019)
Natural	Broadleaved	103.05	29.97	1040	1	30	20	1600	30	NA	1.73543	12.0589	5.95384	14	-0.2	26.5	1774.3	2025.86	1945.6	NA	1.44	7	2018	Literatures	Zhang et al. (2019)
Natural	Broadleaved	103.05	29.97	1040	1	30	30	1267	30	NA	1.73543	12.0589	5.95384	14	-0.2	26.5	1774.3	2025.86	1945.6	NA	1.46	7	2018	Literatures	Zhang et al. (2019)
Natural	Broadleaved	119.13	29.44	320	1	30	50.7	450	10	S	1.96804	12.9802	4.62337	16.9	4.9	28.1	1712	1689.74	1770	NA	1.4	7	2017	Literatures	Zhang et al. (2019)
Natural	Broadleaved	102.25	28.63	2200	1	NA	29.9	450	4	NA	2.48567	11.4078	5.92135	11.4	3.4	30.2	1095	2035.2	3950	NA	1.5	7	2014	Literatures	Zhang et al. (2019)
Natural	Broadleaved	102.21	28.56	1870	1	49	14.79	450	30	NA	2.24618	11.7643	5.89512	15	0.8	17.5	960	2016.13	1234	NA	0.88	7	2014	Literatures	Zhang et al. (2019)
Natural	Broadleaved	102.26	27.83	1901	1	25	14.79	450	35	NA	2.24903	12.0106	5.80304	14.7	0.3	17.5	1027	1982.84	1894	NA	0.32	7	2014	Literatures	Zhang et al. (2019)
Natural	Coniferous	115.8	40.5	804	3	75	20.3822	876	20	NA	1.314	5.37143	6.47	9.2	-8.6	22.9	493	2300	1770	NA	1.2	7	2013	Literatures	Zhang et al. (2019)
Natural	Broadleaved	102.1	27.43	1978	1	NA	10.828	450	41.5	NA	2.28454	12.0855	5.77055	14.1	6.6	26.6	1049	1970.82	1357.2	NA	0.66	7	2014	Literatures	Zhang et al. (2019)
Natural	Broadleaved	114.23	27.25	304	1	20	43.6	450	23	S	1.65943	13.8278	4.72345	17.7	5.9	28.9	1553	1670.96	1770	NA	1.3	7	2017	Literatures	Zhang et al. (2019)
Natural	Broadleaved	102.02	26.97	1779	1	15	22.6115	450	30	NA	2.12508	12.4591	5.70733	16.8	1.6	20.3	1038	1940.83	1634	NA	0.66	7	2014	Literatures	Zhang et al. (2019)
Natural	Broadleaved	113.75	26.65	303	1	15	37.5	450	26	S	1.61817	14.0567	4.68565	17.9	5.9	29.2	1410	1651.2	1180	NA	1.05	7	2017	Literatures	Zhang et al. (2019)
Natural	Broadleaved	102.08	26.5	2090	1	NA	13.6943	450	30	NA	2.33595	12.3266	5.66411	13.8	4.8	29.8	1160	1933.48	1256	NA	1.31	7	2014	Literatures	Zhang et al. (2019)
Natural	Broadleaved	105.7	26.48	1389	4	20	50.7	450	27	W	2.00664	13.0352	5.34321	15.1	5.7	20.9	1390	1835.49	1876	NA	1.4	7	2009	Literatures	Zhang et al. (2019)
Natural	Broadleaved	105.7	26.48	1436	8	40	29.9	450	30	N	2.04019	12.9882	5.34615	15.1	5.7	20.9	1390	1837.84	1876	NA	1.4	7	2009	Literatures	Zhang et al. (2019)
Natural	Broadleaved	106.69	26.38	1138	4	50	6.2	450	35	N	1.87146	13.3242	5.24007	16.2	4.8	27.5	1277	1801.33	1523	NA	0.419018	7	2019	Literatures	Zhang et al. (2019)
Natural	Broadleaved	114.38	26.35	299	1	15	35.7	450	25	S	1.63629	14.1746	4.60052	17.5	6.2	28.2	1421	1626.25	1256	NA	1.05536	7	2017	Literatures	Zhang et al. (2019)
Natural	Broadleaved	105.82	26.13	1294	6	NA	11.5	450	25	E	1.93415	13.2631	5.28491	16.2	4.8	27.5	1277	1812.39	1523	NA	1.1	7	2019	Literatures	Zhang et al. (2019)
Natural	Broadleaved	119.5	26	255	4	15	14.9682	450	5	NA	1.83719	14.3515	4.16606	19.3	2.5	29.7	1100	1520.06	2312	NA	0.6	6	2018	Literatures	Zhang et al. (2019)
Natural	Broadleaved	119.5	26	255	4	20	14.79	450	6	NA	1.83719	14.3515	4.16606	19.3	2.5	29.7	1100	1520.06	2312	NA	1.4	6	2018	Literatures	Zhang et al. (2019)
Natural	Broadleaved	119.5	26	255	4	25	14.79	450	5	NA	1.83719	14.3515	4.16606	19.3	2.5	29.7	1100	1520.06	2312	NA	1.4	6	2018	Literatures	Zhang et al. (2019)
Natural	Broadleaved	119.5	26	255	4	NA	13.34	450	4	NA	1.83719	14.3515	4.16606	19.3	2.5	29.7	1100	1520.06	2312	NA	0.6	6	2018	Literatures	Zhang et al. (2019)
Natural	Broadleaved	101.97	25.64	2054	1	NA	14.79	450	30	NA	2.27954	12.6892	5.56391	15.6	1.4	18.7	925	1893.54	1245	NA	0.88	7	2014	Literatures	Zhang et al. (2019)
Natural	Broadleaved	101.09	25.62	2700	1	NA	13.34	450	30	NA	2.69829	12.0508	5.66855	12.1	-1.5	17.3	1035	1939.98	1934	NA	1.2	7	2014	Literatures	Zhang et al. (2019)
Natural	Broadleaved	102.4	25.53	2250	1	NA	14.79	450	25	NA	2.43655	12.535	5.52993	12.1	4.2	26.4	1008.6	1890.85	2086	NA	0.579317	7	2014	Literatures	Zhang et al. (2019)
Natural	Broadleaved	101.42	25.31	2324	1	NA	14.79	450	41.5	NA	2.43639	12.5445	5.58171	14.2	0.5	17.8	986	1901.1	1635	NA	1.4	7	2014	Literatures	Zhang et al. (2019)
Natural	Broadleaved	113.54	25.14	684	1	15	24.3	450	32	N	1.83537	14.2491	4.53874	19.7	3.8	26.6	1665	1603.58	1200	NA	0.6	7	2017	Literatures	Zhang et al. (2019)
Natural	Broadleaved	110.46	25.1	193	1	15	38.6	450	19	NA	1.33776	14.7553	4.73681	18.5	8	28	1856.7	1629.92	1458.4	NA	0.65	7	2017	Literatures	Zhang et al. (2019)
Natural	Broadleaved	110.46	25.1	193	1	5	29.9	450	22	NA	1.33776	14.7553	4.73681	18.5	8	28	1856.7	1629.92	1458.4	NA	1.2	7	2017	Literatures	Zhang et al. (2019)
Natural	Broadleaved	102.6	24.93	2150	1	NA	35.6688	450	30	NA	2.35687	12.8628	5.43435	13.1	6.9	27.8	1035.3	1854.5	1256	NA	0.971703	7	2014	Literatures	Zhang et al. (2019)
Natural	Broadleaved	110.51	24.91	300	8	15	34.2	450	9	NA	1.41087	14.7204	4.71622	18.9	7.8	28	1949.5	1625.58	1700	NA	1.2	7	2017	Literatures	Zhang et al. (2019)
Natural	Broadleaved	99.58	24.83	1980	1	15	7.9	450	30	NA	2.08943	13.0708	5.6405	15	1	19.5	1051	1893.08	1834	NA	0.6	7	2014	Literatures	Zhang et al. (2019)
Natural	Broadleaved	110.367	24.8083	300	3	49	32.2	450	18	NA	1.40105	14.759	4.71453	19	8	28	1900	1623.3	1458.4	NA	1.2	5	2012	Literatures	Zhang et al. (2019)
Natural	Broadleaved	103.333	24.8	1950	19	NA	13.34	450	32	NA	2.24502	13.1122	5.35018	16.2	8.2	32.4	967.9	1825.9	2086	NA	1.37	8	2018	Literatures	Yu et al. (2019)
Natural	Broadleaved	103.333	24.8	1950	19	NA	14.79	450	27	NA	2.24502	13.1122	5.35018	16.2	8.2	32.4	967.9	1825.9	2086	NA	1.53	8	2018	Literatures	Yu et al. (2019)
Natural	Broadleaved	103.333	24.8	1950	19	NA	11.5	450	28	NA	2.24502	13.1122	5.35018	16.2	8.2	32.4	967.9	1825.9	2086	NA	1.68203	8	2018	Literatures	Yu et al. (2019)
Natural	Broadleaved	103.333	24.8	1950	19	NA	11.5	450	30	NA	2.24502	13.1122	5.35018	16.2	8.2	32.4	967.9	1825.9	2086	NA	1.37	8	2018	Literatures	Yu et al. (2019)
Natural	Broadleaved	103.333	24.8	1950	19	NA	6.2	450	28	NA	2.24502	13.1122	5.35018	16.2	8.2	32.4	967.9	1825.9	2086	NA	1.37	8	2018	Literatures	Yu et al. (2019)
Natural	Broadleaved	103.333	24.8	1950	19	NA	11.5	450	24	NA	2.24502	13.1122	5.35018	16.2	8.2	32.4	967.9	1825.9	2086	NA	2.57791	8	2018	Literatures	Yu et al. (2019)
Natural	Broadleaved	103.333	24.8	1950	19	NA	11.5	450	25	NA	2.24502	13.1122	5.35018	16.2	8.2	32.4	967.9	1825.9	2086	NA	2.57791	8	2018	Literatures	Yu et al. (2019)
Natural	Broadleaved	103.333	24.8	1950	19	NA	6.2	450	28	NA	2.24502	13.1122	5.35018	16.2	8.2	32.4	967.9	1825.9	2086	NA	1.68203	8	2018	Literatures	Yu et al. (2019)
Natural	Broadleaved	103.333	24.8	1950	19	NA	11.5	450	23	NA	2.24502	13.1122	5.35018	16.2	8.2	32.4	967.9	1825.9	2086	NA	2.2	8	2018	Literatures	Yu et al. (2019)
Natural	Broadleaved	103.333	24.8	1950	19	NA	6.2	450	30	NA	2.24502	13.1122	5.35018	16.2	8.2	32.4	967.9	1825.9	2086	NA	1.05	8	2018	Literatures	Yu et al. (2019)
Natural	Broadleaved	103.333	24.8	1950	19	NA	6.2	450	30	NA	2.24502	13.1122	5.35018	16.2	8.2	32.4	967.9	1825.9	2086	NA	1.31	8	2018	Literatures	Yu et al. (2019)
Natural	Broadleaved	103.333	24.8	1950	19	NA	14.79	450	32	NA	2.24502	13.1122	5.35018	16.2	8.2	32.4	967.9	1825.9	2086	NA	1.48	8	2018	Literatures	Yu et al. (2019)
Natural	Broadleaved	103.333	24.8	1950	19	NA	14.79	450	30	NA	2.24502	13.1122	5.35018	16.2	8.2	32.4	967.9	1825.9	2086	NA	1.525	8	2018	Literatures	Yu et al. (2019)
Natural	Broadleaved	103.333	24.8	1950	19	NA	13.34	450	26	NA	2.24502	13.1122	5.35018	16.2	8.2	32.4	967.9	1825.9	2086	NA	2.57791	8	2018	Literatures	Yu et al. (2019)
Natural	Broadleaved	103.333	24.8	1950	19	NA	11.5	450	30	NA	2.24502	13.1122	5.35018	16.2	8.2	32.4	967.9	1825.9	2086	NA	1.76	8	2018	Literatures	Yu et al. (2019)
Natural	Broadleaved	103.333	24.8	1950	19	NA	13.34	450	24	NA	2.24502	13.1122	5.35018	16.2	8.2	32.4	967.9	1825.9	2086	NA	1.44	8	2018	Literatures	Yu et al. (2019)
Natural	Broadleaved	103.333	24.8	1950	19	NA	6.2	450	23	NA	2.24502	13.1122	5.35018	16.2	8.2	32.4	967.9	1825.9	2086	NA	1.48	8	2018	Literatures	Yu et al. (2019)
Natural	Broadleaved	103.333	24.8	1950	19	NA	13.34	450	32	NA	2.24502	13.1122	5.35018	16.2	8.2	32.4	967.9	1825.9	2086	NA	1.76633	8	2018	Literatures	Yu et al. (2019)
Natural	Broadleaved	103.333	24.8	1950	19	NA	14.79	450	31	NA	2.24502	13.1122	5.35018	16.2	8.2	32.4	967.9	1825.9	2086	NA	1.44	8	2018	Literatures	Yu et al. (2019)
Natural	Broadleaved	103.333	24.8	1950	19	NA	6.2	450	30	NA	2.24502	13.1122	5.35018	16.2	8.2	32.4	967.9	1825.9	2086	NA	1.46	8	2018	Literatures	Yu et al. (2019)
Natural	Broadleaved	113	24.5	441	1	30	61.4	450	4	NA	1.61737	14.7351	4.48543	20.7	8.7	27.1	1900	1570.89	1478	NA	0.65	7	2017	Literatures	Yu et al. (2019)
Natural	Broadleaved	106.394	24.488	1850	23	NA	11.5	450	30	WS	0.84	12	3.43	13.7	4.7	20.7	1657.2	1540.4	578.2	NA	0.54	8	2017	Literatures	Liang et al. (2018)
Natural	Broadleaved	106.394	24.488	1850	23	NA	11.5	450	30	WS	0.84	12	3.43	13.7	4.7	20.7	1657.2	1540.4	578.2	NA	0.54	8	2017	Literatures	Liang et al. (2018)
Natural	Broadleaved	106.394	24.488	1850	23	NA	11.5	450	35	WS	0.84	12	3.43	13.7	4.7	20.7	1657.2	1540.4	578.2	NA	1.67	8	2017	Literatures	Liang et al. (2018)
Natural	Broadleaved	106.394	24.488	1850	23	70	11.5	450	30	WS	0.84	12	3.43	13.7	4.7	20.7	1657.2	1540.4	578.2	NA	0.54	8	2017	Literatures	Liang et al. (2018)
Natural	Broadleaved	106.394	24.488	1850	23	NA	11.5	450	30	WS	0.84	12	3.43	13.7	4.7	20.7	1657.2	1540.4	578.2	NA	0.66	8	2017	Literatures	Liang et al. (2018)
Natural	Broadleaved	106.394	24.488	1850	23	NA	11.5	450	30	WS	0.84	12	3.43	13.7	4.7	20.7	1657.2	1540.4	578.2	NA	0.4	8	2017	Literatures	Liang et al. (2018)
Natural	Broadleaved	106.394	24.488	1850	23	NA	14.79	450	30	WS	0.84	12	3.43	13.7	4.7	20.7	1657.2	1540.4	578.2	NA	0.58	8	2017	Literatures	Liang et al. (2018)
Natural	Broadleaved	106.394	24.488	1850	23	NA	11.5	450	35	WS	0.84	12	3.43	13.7	4.7	20.7	1657.2	1540.4	578.2	NA	1.9	8	2017	Literatures	Liang et al. (2018)
Natural	Broadleaved	106.394	24.488	1850	23	30	6.2	450	30	WS	0.84	12	3.43	13.7	4.7	20.7	1657.2	1540.4	578.2	NA	1.73235	8	2017	Literatures	Liang et al. (2018)
Natural	Broadleaved	106.394	24.488	1850	23	70	6.2	450	30	WS	0.84	12	3.43	13.7	4.7	20.7	1657.2	1540.4	578.2	NA	1.9543	8	2017	Literatures	Liang et al. (2018)
Natural	Broadleaved	106.394	24.488	1850	23	59	14.79	450	30	WS	0.84	12	3.43	13.7	4.7	20.7	1657.2	1540.4	578.2	NA	1.9543	8	2017	Literatures	Liang et al. (2018)
Natural	Broadleaved	106.394	24.488	1850	23	NA	6.2	450	30	WS	0.84	12	3.43	13.7	4.7	20.7	1657.2	1540.4	578.2	NA	0.48	8	2017	Literatures	Liang et al. (2018)
Natural	Broadleaved	106.394	24.488	1850	23	NA	13.34	450	30	WS	0.84	12	3.43	13.7	4.7	20.7	1657.2	1540.4	578.2	NA	0.54	8	2017	Literatures	Liang et al. (2018)
Natural	Broadleaved	106.394	24.488	1850	23	NA	11.5	450	30	WS	0.84	12	3.43	13.7	4.7	20.7	1657.2	1540.4	578.2	NA	0.66	8	2017	Literatures	Liang et al. (2018)
Natural	Broadleaved	106.394	24.488	1850	23	NA	13.34	450	30	WS	0.84	12	3.43	13.7	4.7	20.7	1657.2	1540.4	578.2	NA	1.22981	8	2017	Literatures	Liang et al. (2018)
Natural	Broadleaved	106.394	24.488	1850	23	70	6.2	450	30	WS	0.84	12	3.43	13.7	4.7	20.7	1657.2	1540.4	578.2	NA	1.22981	8	2017	Literatures	Liang et al. (2018)
Natural	Broadleaved	106.394	24.488	1850	23	30	11.5	450	41.5	WS	0.84	12	3.43	13.7	4.7	20.7	1657.2	1540.4	578.2	NA	0.54	8	2017	Literatures	Liang et al. (2018)
Natural	Broadleaved	106.394	24.488	1850	23	NA	14.79	450	35	WS	0.84	12	3.43	13.7	4.7	20.7	1657.2	1540.4	578.2	NA	1.9	8	2017	Literatures	Liang et al. (2018)
Natural	Broadleaved	106.394	24.488	1850	23	NA	11.5	450	30	WS	0.84	12	3.43	13.7	4.7	20.7	1657.2	1540.4	578.2	NA	0.66	8	2017	Literatures	Liang et al. (2018)
Natural	Broadleaved	106.394	24.488	1850	23	NA	13.34	450	41.5	WS	0.84	12	3.43	13.7	4.7	20.7	1657.2	1540.4	578.2	NA	0.58	8	2017	Literatures	Liang et al. (2018)
Natural	Broadleaved	106.394	24.488	1850	23	NA	13.34	450	35	WS	0.84	12	3.43	13.7	4.7	20.7	1657.2	1540.4	578.2	NA	1.7	8	2017	Literatures	Liang et al. (2018)
Natural	Broadleaved	106.394	24.488	1850	23	NA	13.34	450	30	WS	0.84	12	3.43	13.7	4.7	20.7	1657.2	1540.4	578.2	NA	2.2	8	2017	Literatures	Liang et al. (2018)
Natural	Broadleaved	106.394	24.488	1850	23	NA	13.34	450	30	WS	0.84	12	3.43	13.7	4.7	20.7	1657.2	1540.4	578.2	NA	0.66	8	2017	Literatures	Liang et al. (2018)
Natural	Broadleaved	106.395	24.484	1750	43	NA	6.2	450	30	WS	0.86	16	3.4	14.3	5.1	20.9	1721	1540.4	567	NA	0.54	8	2017	Literatures	Liang et al. (2018)
Natural	Broadleaved	106.395	24.484	1750	43	37.5	11.5	450	30	WS	0.86	16	3.4	14.3	5.1	20.9	1721	1540.4	567	NA	0.41	8	2017	Literatures	Liang et al. (2018)
Natural	Broadleaved	106.395	24.484	1750	43	NA	13.34	450	30	WS	0.86	16	3.4	14.3	5.1	20.9	1721	1540.4	567	NA	0.966846	8	2017	Literatures	Liang et al. (2018)
Natural	Broadleaved	106.395	24.484	1750	43	NA	11.5	450	30	WS	0.86	16	3.4	14.3	5.1	20.9	1721	1540.4	567	NA	0.54	8	2017	Literatures	Liang et al. (2018)
Natural	Broadleaved	106.395	24.484	1750	43	NA	13.34	450	30	WS	0.86	16	3.4	14.3	5.1	20.9	1721	1540.4	567	NA	1.25	8	2017	Literatures	Liang et al. (2018)
Natural	Broadleaved	106.395	24.484	1750	43	NA	14.79	450	30	WS	0.86	16	3.4	14.3	5.1	20.9	1721	1540.4	567	NA	1.80664	8	2017	Literatures	Liang et al. (2018)
Natural	Broadleaved	106.395	24.484	1750	43	35	13.34	450	30	WS	0.86	16	3.4	14.3	5.1	20.9	1721	1540.4	567	NA	1.04959	8	2017	Literatures	Liang et al. (2018)
Natural	Broadleaved	106.395	24.484	1750	43	51	13.34	450	30	WS	0.86	16	3.4	14.3	5.1	20.9	1721	1540.4	567	NA	1.53552	8	2017	Literatures	Liang et al. (2018)
Natural	Broadleaved	106.395	24.484	1750	43	NA	14.79	450	41.5	WS	0.86	16	3.4	14.3	5.1	20.9	1721	1540.4	567	NA	1.3	8	2017	Literatures	Liang et al. (2018)
Natural	Broadleaved	106.395	24.484	1750	43	10	13.34	450	30	WS	0.86	16	3.4	14.3	5.1	20.9	1721	1540.4	567	NA	1.76	8	2017	Literatures	Liang et al. (2018)
Natural	Broadleaved	106.395	24.484	1750	43	NA	11.5	450	30	WS	0.86	16	3.4	14.3	5.1	20.9	1721	1540.4	567	NA	1.41	8	2017	Literatures	Liang et al. (2018)
Natural	Broadleaved	106.395	24.484	1750	43	21	14.79	450	35	WS	0.86	16	3.4	14.3	5.1	20.9	1721	1540.4	567	NA	1.38	8	2017	Literatures	Liang et al. (2018)
Natural	Broadleaved	106.395	24.484	1750	43	NA	14.79	450	35	WS	0.86	16	3.4	14.3	5.1	20.9	1721	1540.4	567	NA	0.419018	8	2017	Literatures	Liang et al. (2018)
Natural	Broadleaved	106.395	24.484	1750	43	25	14.79	450	41.5	WS	0.86	16	3.4	14.3	5.1	20.9	1721	1540.4	567	NA	1.38	8	2017	Literatures	Liang et al. (2018)
Natural	Broadleaved	106.395	24.484	1750	43	NA	14.79	450	41.5	WS	0.86	16	3.4	14.3	5.1	20.9	1721	1540.4	567	NA	1.95528	8	2017	Literatures	Liang et al. (2018)
Natural	Broadleaved	106.395	24.484	1750	43	50	13.34	450	41.5	WS	0.86	16	3.4	14.3	5.1	20.9	1721	1540.4	567	NA	1.42	8	2017	Literatures	Liang et al. (2018)
Natural	Broadleaved	106.395	24.484	1750	43	NA	13.34	450	41.5	WS	0.86	16	3.4	14.3	5.1	20.9	1721	1540.4	567	NA	2.4	8	2017	Literatures	Liang et al. (2018)
Natural	Broadleaved	106.395	24.484	1750	43	NA	11.5	450	30	WS	0.86	16	3.4	14.3	5.1	20.9	1721	1540.4	567	NA	1.81543	8	2017	Literatures	Liang et al. (2018)
Natural	Broadleaved	106.395	24.484	1750	43	32.5	11.5	450	30	WS	0.86	16	3.4	14.3	5.1	20.9	1721	1540.4	567	NA	1.86	8	2017	Literatures	Liang et al. (2018)
Natural	Broadleaved	106.395	24.484	1750	43	21	13.34	450	30	WS	0.86	16	3.4	14.3	5.1	20.9	1721	1540.4	567	NA	1.04669	8	2017	Literatures	Liang et al. (2018)
Natural	Broadleaved	106.395	24.484	1750	43	25	11.5	450	35	WS	0.86	16	3.4	14.3	5.1	20.9	1721	1540.4	567	NA	2.04	8	2017	Literatures	Liang et al. (2018)
Natural	Broadleaved	106.395	24.484	1750	43	50	11.5	450	30	WS	0.86	16	3.4	14.3	5.1	20.9	1721	1540.4	567	NA	1.37512	8	2017	Literatures	Liang et al. (2018)
Natural	Broadleaved	106.395	24.484	1750	43	10	14.79	450	30	WS	0.86	16	3.4	14.3	5.1	20.9	1721	1540.4	567	NA	1.26	8	2017	Literatures	Liang et al. (2018)
Natural	Broadleaved	106.395	24.484	1750	43	49	6.2	450	30	WS	0.86	16	3.4	14.3	5.1	20.9	1721	1540.4	567	NA	0.419018	8	2017	Literatures	Liang et al. (2018)
Natural	Broadleaved	106.395	24.484	1750	43	NA	14.79	450	41.5	WS	0.86	16	3.4	14.3	5.1	20.9	1721	1540.4	567	NA	1.81543	8	2017	Literatures	Liang et al. (2018)
Natural	Broadleaved	106.395	24.484	1750	43	35	6.2	450	30	WS	0.86	16	3.4	14.3	5.1	20.9	1721	1540.4	567	NA	1.52	8	2017	Literatures	Liang et al. (2018)
Natural	Broadleaved	106.395	24.484	1750	43	70	13.34	450	30	WS	0.86	16	3.4	14.3	5.1	20.9	1721	1540.4	567	NA	1.71876	8	2017	Literatures	Liang et al. (2018)
Natural	Broadleaved	106.395	24.484	1750	43	30	13.34	450	30	WS	0.86	16	3.4	14.3	5.1	20.9	1721	1540.4	567	NA	1.92	8	2017	Literatures	Liang et al. (2018)
Natural	Broadleaved	106.395	24.484	1750	43	NA	6.2	450	30	WS	0.86	16	3.4	14.3	5.1	20.9	1721	1540.4	567	NA	0.971703	8	2017	Literatures	Liang et al. (2018)
Natural	Broadleaved	106.395	24.484	1750	43	37	14.79	450	30	WS	0.86	16	3.4	14.3	5.1	20.9	1721	1540.4	567	NA	1.79471	8	2017	Literatures	Liang et al. (2018)
Natural	Broadleaved	106.395	24.484	1750	43	NA	11.5	450	30	WS	0.86	16	3.4	14.3	5.1	20.9	1721	1540.4	567	NA	2.70145	8	2017	Literatures	Liang et al. (2018)
Natural	Broadleaved	106.395	24.484	1750	43	42	11.5	450	35	WS	0.86	16	3.4	14.3	5.1	20.9	1721	1540.4	567	NA	1.52	8	2017	Literatures	Liang et al. (2018)
Natural	Broadleaved	106.395	24.484	1750	43	NA	6.2	450	35	WS	0.86	16	3.4	14.3	5.1	20.9	1721	1540.4	567	NA	1.55	8	2017	Literatures	Liang et al. (2018)
Natural	Broadleaved	106.395	24.484	1750	43	35	6.2	450	30	WS	0.86	16	3.4	14.3	5.1	20.9	1721	1540.4	567	NA	1.60328	8	2017	Literatures	Liang et al. (2018)
Natural	Broadleaved	106.395	24.484	1750	43	35	14.79	450	30	WS	0.86	16	3.4	14.3	5.1	20.9	1721	1540.4	567	NA	0.66	8	2017	Literatures	Liang et al. (2018)
Natural	Broadleaved	106.395	24.484	1750	43	37	11.5	450	41.5	WS	0.86	16	3.4	14.3	5.1	20.9	1721	1540.4	567	NA	2	8	2017	Literatures	Liang et al. (2018)
Natural	Broadleaved	106.395	24.484	1750	43	35	6.2	450	41.5	WS	0.86	16	3.4	14.3	5.1	20.9	1721	1540.4	567	NA	0.97	8	2017	Literatures	Liang et al. (2018)
Natural	Broadleaved	106.395	24.484	1750	43	NA	11.5	450	41.5	WS	0.86	16	3.4	14.3	5.1	20.9	1721	1540.4	567	NA	1.3504	8	2017	Literatures	Liang et al. (2018)
Natural	Broadleaved	106.395	24.484	1750	43	21	13.34	450	30	WS	0.86	16	3.4	14.3	5.1	20.9	1721	1540.4	567	NA	2.57791	8	2017	Literatures	Liang et al. (2018)
Natural	Broadleaved	106.395	24.484	1750	43	NA	6.2	450	35	WS	0.86	16	3.4	14.3	5.1	20.9	1721	1540.4	567	NA	0.579317	8	2017	Literatures	Liang et al. (2018)
Natural	Broadleaved	106.395	24.484	1750	43	25	11.5	450	30	WS	0.86	16	3.4	14.3	5.1	20.9	1721	1540.4	567	NA	1.31	8	2017	Literatures	Liang et al. (2018)
Natural	Broadleaved	106.395	24.484	1750	43	NA	11.5	450	30	WS	0.86	16	3.4	14.3	5.1	20.9	1721	1540.4	567	NA	1.76	8	2017	Literatures	Liang et al. (2018)
Natural	Broadleaved	106.395	24.484	1750	43	35	11.5	450	41.5	WS	0.86	16	3.4	14.3	5.1	20.9	1721	1540.4	567	NA	1.47732	8	2017	Literatures	Liang et al. (2018)
Natural	Broadleaved	106.358	24.445	1350	30	30	14.79	450	30	WN	0.92	21	3.35	16.2	5.8	21.6	1756	1540.4	550	NA	1.7	8	2017	Literatures	Liang et al. (2018)
Natural	Broadleaved	106.358	24.445	1350	30	5	11.5	450	41.5	WN	0.92	21	3.35	16.2	5.8	21.6	1756	1540.4	550	NA	1.12018	8	2017	Literatures	Liang et al. (2018)
Natural	Broadleaved	106.358	24.445	1350	30	20	11.5	450	41.5	WN	0.92	21	3.35	16.2	5.8	21.6	1756	1540.4	550	NA	2.72428	8	2017	Literatures	Liang et al. (2018)
Natural	Broadleaved	106.358	24.445	1350	30	15	13.34	450	30	WN	0.92	21	3.35	16.2	5.8	21.6	1756	1540.4	550	NA	2.72428	8	2017	Literatures	Liang et al. (2018)
Natural	Broadleaved	106.358	24.445	1350	30	20	6.2	450	30	WN	0.92	21	3.35	16.2	5.8	21.6	1756	1540.4	550	NA	2.70145	8	2017	Literatures	Liang et al. (2018)
Natural	Broadleaved	106.358	24.445	1350	30	20	6.2	450	30	WN	0.92	21	3.35	16.2	5.8	21.6	1756	1540.4	550	NA	2.55066	8	2017	Literatures	Liang et al. (2018)
Natural	Broadleaved	106.358	24.445	1350	30	45	14.79	450	30	WN	0.92	21	3.35	16.2	5.8	21.6	1756	1540.4	550	NA	1.604	8	2017	Literatures	Liang et al. (2018)
Natural	Broadleaved	106.358	24.445	1350	30	5	6.2	450	30	WN	0.92	21	3.35	16.2	5.8	21.6	1756	1540.4	550	NA	1.82	8	2017	Literatures	Liang et al. (2018)
Natural	Broadleaved	106.358	24.445	1350	30	5	13.34	450	30	WN	0.92	21	3.35	16.2	5.8	21.6	1756	1540.4	550	NA	1.44	8	2017	Literatures	Liang et al. (2018)
Natural	Broadleaved	106.358	24.445	1350	30	25	11.5	450	41.5	WN	0.92	21	3.35	16.2	5.8	21.6	1756	1540.4	550	NA	1.46638	8	2017	Literatures	Liang et al. (2018)
Natural	Broadleaved	106.358	24.445	1350	30	30	11.5	450	35	WN	0.92	21	3.35	16.2	5.8	21.6	1756	1540.4	550	NA	1.05	8	2017	Literatures	Liang et al. (2018)
Natural	Broadleaved	106.358	24.445	1350	30	20	13.34	450	35	WN	0.92	21	3.35	16.2	5.8	21.6	1756	1540.4	550	NA	1.18678	8	2017	Literatures	Liang et al. (2018)
Natural	Broadleaved	106.358	24.445	1350	30	15	14.79	450	41.5	WN	0.92	21	3.35	16.2	5.8	21.6	1756	1540.4	550	NA	0.805031	8	2017	Literatures	Liang et al. (2018)
Natural	Broadleaved	106.358	24.445	1350	30	5	11.5	450	30	WN	0.92	21	3.35	16.2	5.8	21.6	1756	1540.4	550	NA	1.79471	8	2017	Literatures	Liang et al. (2018)
Natural	Broadleaved	106.358	24.445	1350	30	15	11.5	450	30	WN	0.92	21	3.35	16.2	5.8	21.6	1756	1540.4	550	NA	0.911529	8	2017	Literatures	Liang et al. (2018)
Natural	Broadleaved	106.358	24.445	1350	30	15	14.79	450	30	WN	0.92	21	3.35	16.2	5.8	21.6	1756	1540.4	550	NA	1.60328	8	2017	Literatures	Liang et al. (2018)
Natural	Broadleaved	106.358	24.445	1350	30	20	13.34	450	30	WN	0.92	21	3.35	16.2	5.8	21.6	1756	1540.4	550	NA	0.805031	8	2017	Literatures	Liang et al. (2018)
Natural	Broadleaved	106.358	24.445	1350	30	25	13.34	450	30	WN	0.92	21	3.35	16.2	5.8	21.6	1756	1540.4	550	NA	1.2468	8	2017	Literatures	Liang et al. (2018)
Natural	Broadleaved	106.358	24.445	1350	30	30	11.5	450	30	WN	0.92	21	3.35	16.2	5.8	21.6	1756	1540.4	550	NA	3.02732	8	2017	Literatures	Liang et al. (2018)
Natural	Broadleaved	106.358	24.445	1350	30	32.5	11.5	450	30	WN	0.92	21	3.35	16.2	5.8	21.6	1756	1540.4	550	NA	1.42	8	2017	Literatures	Liang et al. (2018)
Natural	Broadleaved	106.358	24.445	1350	30	15	13.34	450	35	WN	0.92	21	3.35	16.2	5.8	21.6	1756	1540.4	550	NA	3.07756	8	2017	Literatures	Liang et al. (2018)
Natural	Broadleaved	106.358	24.445	1350	30	20	11.5	450	30	WN	0.92	21	3.35	16.2	5.8	21.6	1756	1540.4	550	NA	1.52	8	2017	Literatures	Liang et al. (2018)
Natural	Broadleaved	106.358	24.445	1350	30	15	14.79	450	41.5	WN	0.92	21	3.35	16.2	5.8	21.6	1756	1540.4	550	NA	1.79471	8	2017	Literatures	Liang et al. (2018)
Natural	Broadleaved	106.358	24.445	1350	30	15	13.34	450	30	WN	0.92	21	3.35	16.2	5.8	21.6	1756	1540.4	550	NA	0.845221	8	2017	Literatures	Liang et al. (2018)
Natural	Broadleaved	106.358	24.445	1350	30	15	14.79	450	35	WN	0.92	21	3.35	16.2	5.8	21.6	1756	1540.4	550	NA	2	8	2017	Literatures	Liang et al. (2018)
Natural	Broadleaved	106.358	24.445	1350	30	5	11.5	450	30	WN	0.92	21	3.35	16.2	5.8	21.6	1756	1540.4	550	NA	1.82	8	2017	Literatures	Liang et al. (2018)
Natural	Broadleaved	106.358	24.445	1350	30	30	14.79	450	35	WN	0.92	21	3.35	16.2	5.8	21.6	1756	1540.4	550	NA	0.982961	8	2017	Literatures	Liang et al. (2018)
Natural	Broadleaved	106.358	24.445	1350	30	20	11.5	450	35	WN	0.92	21	3.35	16.2	5.8	21.6	1756	1540.4	550	NA	3.02732	8	2017	Literatures	Liang et al. (2018)
Natural	Broadleaved	106.358	24.445	1350	30	20	14.79	450	30	WN	0.92	21	3.35	16.2	5.8	21.6	1756	1540.4	550	NA	1.36	8	2017	Literatures	Liang et al. (2018)
Natural	Broadleaved	106.379	24.405	1450	26	15	11.5	450	30	WS	0.9	19	3.38	15.6	5.5	21.3	1734	1540.4	560	NA	2.21311	8	2017	Literatures	Liang et al. (2018)
Natural	Broadleaved	106.379	24.405	1450	26	30	6.2	450	35	WS	0.9	19	3.38	15.6	5.5	21.3	1734	1540.4	560	NA	1.53552	8	2017	Literatures	Liang et al. (2018)
Natural	Broadleaved	106.379	24.405	1450	26	37.5	14.79	450	30	WS	0.9	19	3.38	15.6	5.5	21.3	1734	1540.4	560	NA	1.5	8	2017	Literatures	Liang et al. (2018)
Natural	Broadleaved	106.379	24.405	1450	26	25	14.79	450	30	WS	0.9	19	3.38	15.6	5.5	21.3	1734	1540.4	560	NA	3.02732	8	2017	Literatures	Liang et al. (2018)
Natural	Broadleaved	106.379	24.405	1450	26	30	6.2	450	30	WS	0.9	19	3.38	15.6	5.5	21.3	1734	1540.4	560	NA	1.42	8	2017	Literatures	Liang et al. (2018)
Natural	Broadleaved	106.379	24.405	1450	26	37.5	13.34	450	30	WS	0.9	19	3.38	15.6	5.5	21.3	1734	1540.4	560	NA	2.2	8	2017	Literatures	Liang et al. (2018)
Natural	Broadleaved	106.379	24.405	1450	26	5	14.79	450	35	WS	0.9	19	3.38	15.6	5.5	21.3	1734	1540.4	560	NA	0.73	8	2017	Literatures	Liang et al. (2018)
Natural	Broadleaved	106.379	24.405	1450	26	20	13.34	450	35	WS	0.9	19	3.38	15.6	5.5	21.3	1734	1540.4	560	NA	1.58	8	2017	Literatures	Liang et al. (2018)
Natural	Broadleaved	106.379	24.405	1450	26	20	11.5	450	30	WS	0.9	19	3.38	15.6	5.5	21.3	1734	1540.4	560	NA	2	8	2017	Literatures	Liang et al. (2018)
Natural	Broadleaved	106.379	24.405	1450	26	5	14.79	450	30	WS	0.9	19	3.38	15.6	5.5	21.3	1734	1540.4	560	NA	1.83291	8	2017	Literatures	Liang et al. (2018)
Natural	Broadleaved	106.379	24.405	1450	26	15	13.34	450	35	WS	0.9	19	3.38	15.6	5.5	21.3	1734	1540.4	560	NA	1.76159	8	2017	Literatures	Liang et al. (2018)
Natural	Broadleaved	106.379	24.405	1450	26	37.5	6.2	450	35	WS	0.9	19	3.38	15.6	5.5	21.3	1734	1540.4	560	NA	0.53	8	2017	Literatures	Liang et al. (2018)
Natural	Broadleaved	106.379	24.405	1450	26	30	13.34	450	30	WS	0.9	19	3.38	15.6	5.5	21.3	1734	1540.4	560	NA	1.9	8	2017	Literatures	Liang et al. (2018)
Natural	Broadleaved	106.379	24.405	1450	26	NA	14.79	450	35	WS	0.9	19	3.38	15.6	5.5	21.3	1734	1540.4	560	NA	1.4	8	2017	Literatures	Liang et al. (2018)
Natural	Broadleaved	106.379	24.405	1450	26	15	14.79	450	30	WS	0.9	19	3.38	15.6	5.5	21.3	1734	1540.4	560	NA	2	8	2017	Literatures	Liang et al. (2018)
Natural	Broadleaved	106.379	24.405	1450	26	25	6.2	450	30	WS	0.9	19	3.38	15.6	5.5	21.3	1734	1540.4	560	NA	1.05536	8	2017	Literatures	Liang et al. (2018)
Natural	Broadleaved	106.379	24.405	1450	26	20	14.79	450	30	WS	0.9	19	3.38	15.6	5.5	21.3	1734	1540.4	560	NA	2.90619	8	2017	Literatures	Liang et al. (2018)
Natural	Broadleaved	106.379	24.405	1450	26	20	11.5	450	30	WS	0.9	19	3.38	15.6	5.5	21.3	1734	1540.4	560	NA	1.58	8	2017	Literatures	Liang et al. (2018)
Natural	Broadleaved	106.379	24.405	1450	26	40	6.2	450	35	WS	0.9	19	3.38	15.6	5.5	21.3	1734	1540.4	560	NA	1.6	8	2017	Literatures	Liang et al. (2018)
Natural	Broadleaved	106.379	24.405	1450	26	37.5	11.5	450	30	WS	0.9	19	3.38	15.6	5.5	21.3	1734	1540.4	560	NA	0.873253	8	2017	Literatures	Liang et al. (2018)
Natural	Broadleaved	106.379	24.405	1450	26	15	11.5	450	30	WS	0.9	19	3.38	15.6	5.5	21.3	1734	1540.4	560	NA	1.72	8	2017	Literatures	Liang et al. (2018)
Natural	Broadleaved	106.379	24.405	1450	26	20	6.2	450	30	WS	0.9	19	3.38	15.6	5.5	21.3	1734	1540.4	560	NA	1.72	8	2017	Literatures	Liang et al. (2018)
Natural	Broadleaved	106.379	24.405	1450	26	15	6.2	450	35	WS	0.9	19	3.38	15.6	5.5	21.3	1734	1540.4	560	NA	1.72	8	2017	Literatures	Liang et al. (2018)
Natural	Broadleaved	106.379	24.405	1450	26	15	13.34	450	30	WS	0.9	19	3.38	15.6	5.5	21.3	1734	1540.4	560	NA	1.72	8	2017	Literatures	Liang et al. (2018)
Natural	Broadleaved	106.379	24.405	1450	26	5	11.5	450	30	WS	0.9	19	3.38	15.6	5.5	21.3	1734	1540.4	560	NA	1.7	8	2017	Literatures	Liang et al. (2018)
Natural	Broadleaved	106.379	24.405	1450	26	15	11.5	450	35	WS	0.9	19	3.38	15.6	5.5	21.3	1734	1540.4	560	NA	1.3	8	2017	Literatures	Liang et al. (2018)
Natural	Broadleaved	99.11	24.27	800	1	15	35.7	450	41.5	NA	1.20838	14.4635	5.53326	20.1	5.4	22.3	1361	1816.07	1874	NA	0.88	7	2014	Literatures	Liang et al. (2018)
Natural	Broadleaved	102.35	24.21	1730	1	42	14.79	450	30	NA	2.02392	13.5563	5.3381	18.4	5.4	20.6	956	1804.28	1345	NA	0.88	7	2014	Literatures	Liang et al. (2018)
Natural	Broadleaved	101.85	24.17	1950	1	30	19.7452	450	10	NA	2.15605	13.3514	5.38483	14.7	8	30.8	952.7	1821.98	3911	NA	0.65	7	2014	Literatures	Liang et al. (2018)
Natural	Broadleaved	111.74	24.14	412	1	20	43.8	450	32	S	1.52627	14.9008	4.53472	19.6	6.8	27.4	1972	1574.27	1200	NA	1.4	7	2017	Literatures	Liang et al. (2018)
Natural	Broadleaved	110.93	24.12	471	1	30	38.6	450	35	N	1.52939	14.8494	4.59739	20.4	10.1	27.9	1743	1590.16	1256	NA	0.68	7	2017	Literatures	Liang et al. (2018)
Natural	Broadleaved	101.85	24.11	1962	1	NA	14.79	450	30	NA	2.16283	13.3622	5.37816	16.7	3.6	19.8	1078	1819.79	1784	NA	1.4	7	2014	Literatures	Liang et al. (2018)
Natural	Broadleaved	102.75	24.1	2000	1	NA	14.79	450	5	NA	2.23231	13.328	5.31102	14.4	7.9	31	870.3	1805.81	3911	NA	0.88	7	2014	Literatures	Liang et al. (2018)
Natural	Broadleaved	103.79	23.4	1949	1	55	7.9	450	10	NA	2.22446	13.6448	5.14241	9	3.2	15.6	1291	1752.86	2034	NA	1.2	7	2014	Literatures	Liang et al. (2018)
Natural	Broadleaved	103.53	23.17	1400	1	NA	30.4	450	30	NA	1.81349	14.2812	5.09942	16.4	9.1	32.5	1621.4	1719.16	1917.4	NA	1.31	7	2014	Literatures	Liang et al. (2018)
Natural	Coniferous	115.8	40.5	890	4	75	20.0637	876	15	NA	4.472	10.6429	5.9	9.2	-8.6	22.9	493	2300	1770	NA	0.65	7	2013	Literatures	XIoa et al. (2015)
Natural	Coniferous	115.8	40.5	1100	3	75	26.1146	450	30	NA	6.165	8.98571	6.03	9.2	-8.6	22.9	493	2300	1770	NA	1.4	7	2013	Literatures	XIoa et al. (2015)
Natural	Coniferous	115.8	40.5	1100	2	75	20.0637	450	30	NA	3.299	9.31429	5.9	9.2	-8.6	22.9	493	2300	1770	NA	1.67	5	2013	Literatures	XIoa et al. (2015)
Natural	Coniferous	115.8	40.5	1100	4	75	38.8535	450	30	NA	3.933	8.14286	7.31	9.2	-8.6	22.9	493	2300	1770	NA	0.65	7	2013	Literatures	XIoa et al. (2015)
Natural	Coniferous	115.8	40.5	1100	3	75	27.707	450	30	NA	4.472	10.6429	5.9	9.2	-8.6	22.9	493	2300	1770	NA	0.65	7	2013	Literatures	XIoa et al. (2015)
Natural	Coniferous	115.8	40.5	1100	4	75	25.7962	450	30	NA	3.419	8.44286	6.05	9.2	-8.6	22.9	493	2300	1770	NA	0.32	7	2013	Literatures	XIoa et al. (2015)
Natural	Coniferous	115.8	40.5	804	3	75	9.55414	876	20	NA	3.419	8.44286	6.05	9.2	-8.6	22.9	493	2300	1770	NA	1.2	7	2013	Literatures	XIoa et al. (2015)
